# Supplementary material for: Single-cell transcriptomic profiling reveals diversity in human iNKT cells across hematologic tissues
Source: Cell Rep. Author manuscript; Available in PMC 2025 Jul 12. (PMC12255272; doi:10.1016/j.celrep.2025.115587)
Supplement: 2 [file NIHMS2085627-supplement-2.xlsx]

## Sheet: Sheet 1
Table S2. Targeted scRNA-seq panel genes.
AIM2
AMPH
ANXA5
APOBEC3G
APOE
AQP3
ARG1
ARL4C
AURKB
B3GAT1
B4GALT1
BACH2
BAX
BCL11B
BCL2
BCL6
BCL6B
BIN2
BIRC3
BIRC5
BLK
BMI1
BTG1
BTLA
C10orf54
CAMK2D
CASP3
CBLB
CCL1
CCL2
CCL20
CCL3
CCL3L1
CCL4
CCL5
CCNB1
CCNB2
CCND2
CCR1
CCR10
CCR2
CCR3
CCR4
CCR5
CCR6
CCR7
CCR8
CCR9
CD14
CD160
CD1A
CD1B
CD1C
CD1D
CD2
CD200
CD226
CD24
CD244
CD247
CD27
CD274
CD28
CD300A
CD34
CD38
CD3D
CD3E
CD3G
CD4
CD40LG
CD44
CD48
CD5
CD52
CD6
CD69
CD7
CD70
CD72
CD74
CD79A
CD81
CD8A
CD8B
CD9
CDC42
CDC42SE1
CDC42SE2
CEACAM1
CENPA
CHI3L2
CLC
CLEC2D
CMKLR1
CNOT2
CRIP1
CSF1
CSF2
CSF2RB
CSF3
CST7
CTLA4
CTSD
CTSW
CX3CR1
CXCL10
CXCL13
CXCL16
CXCL8
CXCL9
CXCR1
CXCR3
CXCR4
CXCR5
CXCR6
DNTT
DOCK8
DPP4
DROSHA
DUSP1
DUSP2
DUSP4
EGR1
EGR2
EGR3
EIF2S1
EIF2S2
EIF2S3
ELANE
EMB
ENTPD1
EOMES
EZH2
F13A1
F5
FAS
FASLG
FBXO22
FCER1G
FCGR3A
FGFBP2
FGL2
FLT4
FOSB
FOSL1
FOXK2
FOXO1
FOXO3
FOXP1
FOXP3
FTH1
FYB
FYN
GAB2
GAPDH
GAS7
GATA3
GHR
GIMAP2
GIMAP4
GIMAP5
GIMAP7
GLG1
GNAI2
GNLY
GPR183
GZMA
GZMB
GZMH
GZMK
GZMM
HAVCR1
HAVCR2
HDAC7
HIVEP3
HLA.A
HLA.C
HLA.DMA
HLA.DMB
HLA.DPA1
HLA.DPB1
HLA.DQA1
HLA.DQB1
HLA.DRA
HLA.DRB1
HLA.DRB3
HMGB1
HMGB2
HMMR
ICAM1
ICOS
ID2
IER3
IER5
IFIT1
IFIT3
IFITM2
IFITM3
IFNG
IFNGR1
IGBP1
IGF1R
IGFBP4
IKZF2
IL10-user-seq
IL12A
IL12B
IL12RB1
IL12RB2
IL13
IL15
IL15RA
IL17A
IL17F
IL17RB
IL18
IL18R1
IL18RAP
IL1A
IL1B
IL1R1
IL1R2
IL2
IL21
IL21R
IL22
IL23A
IL23R
IL25
IL26
IL27RA
IL2RA
IL2RB
IL2RG
IL3
IL31
IL32
IL4
IL4R
IL5
IL6
IL6R
IL7
IL7R
IL9
IL9R
ILK
IRF4
IRF8
ITGA1
ITGA2
ITGA4
ITGAE
ITGAL
ITGAM
ITGAX
ITGB1
ITGB2
ITK
ITM2A
IZUMO1R
JUN
JUNB
KIR2DL1
KIR3DL1
KIT
KLF2
KLRB1
KLRC1
KLRC2
KLRC3
KLRC4
KLRD1
KLRF1
KLRG1
KLRK1
LAG3
LAIR2
LAMP1
LAP3
LAT
LAT2
LBH
LCK
LDHB
LEF1
LGALS1
LGALS3
LGALS9
LIF
LIG1
LILRB4
LIPA
LMO4
LRRC32
LTA
LTB
LYN
MAPK1
MAPK3
MBD2
MCM2
MCM4
MGST1
MIF
MKI67
MYB
MYC
MZB1
NAMPT
NCAM1
NCR1
NCR2
NCR3
NFIL3
NFKB1
NINJ2
NKG7
NOS2
NOSIP
NPEPL1
NR4A1
NRP1
NRP2
NT5E
OAS1
PASK
PCLAF
PCNA
PCSK1
PDCD1
PDCD1LG2
PDIA4
PDIA6
PECAM1
PHGDH
PIK3AP1
PIK3IP1
PMCH
PRDM1
PRF1
PRG4
PSEN1
PTGDR2
PTPN6
PTPRC
PTTG2
PXDC1
PYCR1
RAG1
RAMP1
RGS1
RIPOR2
RNASE2
RNASE6
RORA
RORC
RPS6KB1
RRM2
RUNX3
S100A10
S1PR1
SDC1
SELL
SELPLG
SEMA7A
SERPINB1
SLAMF1
SLAMF6
SLAMF7
SMPDL3A
SOX13
SOX4
SPOCK2
SPP1
STAT1
STAT3
STAT4
STAT5A
STAT6
STMN1
TARP-refseq
TAX1BP3
TBX21
TCF7
TESC
TGFB1
TGFB3
TIAF1
TIGIT
TJP1
TK1
TLR2
TLR9
TMEM176A
TMEM176B
TNF
TNFRSF18
TNFRSF1B
TNFRSF21
TNFRSF25
TNFRSF4
TNFRSF8
TNFRSF9
TNFSF10
TNFSF11
TNFSF14
TNFSF9
TOP2A
TOX
TRAC
TRAT1
TRBC2
TRDC
TRIB2
TSPAN32
TTR
TXK
TYMS
TYROBP
UBE2C
UNG
2
VPS28
XBP1
XCL1
YBX3
ZAP70
ZBED2
ZBTB16
ZBTB7B
ZFAS1
ZNF263
ZNF683
