# Supplementary material for: Single-cell transcriptomic profiling reveals diversity in human iNKT cells across hematologic tissues
Source: Cell Rep. Author manuscript; Available in PMC 2025 Jul 12. (PMC12255272; doi:10.1016/j.celrep.2025.115587)
Supplement: 3 [file NIHMS2085627-supplement-3.xlsx]

## Sheet: Sheet 1
Table S3. Top differentially expressed genes between clusters in the multi-tissue experiment..
p_val	avg_log2FC	pct.1	pct.2	p_val_adj	cluster	gene
0	-3.73405	0.162	0.711	0	1	KLRB1
0	-2.3625	0.203	0.636	0	1	AHNAK
0	1.99949	0.852	0.463	0	1	LEF1
0	-2.28211	0.503	0.886	0	1	DUSP2
0	1.77075	0.606	0.228	0	1	CD2
0	2.13679	0.573	0.195	0	1	SOX4
0	1.37399	0.928	0.625	0	1	FYB1
0	2.88691	0.361	0.064	0	1	CHI3L2
0	-1.30645	0.61	0.898	0	1	SRGN
0	-1.7858	0.617	0.9	0	1	NR4A2
0	-1.65912	0.559	0.832	0	1	EZR
0	-1.43891	0.663	0.895	0	1	ARL4C
0	1.67543	0.875	0.67	0	1	SATB1
0	-1.35998	0.734	0.926	0	1	NFKBIA
0	-1.50843	0.77	0.943	0	1	ZFP36L2
0	-1.31466	0.832	0.981	0	1	DUSP1
0	-1.77215	0.829	0.973	0	1	ZFP36
0	-1.15397	0.986	0.994	0	1	FTH1
0	-0.750872	0.995	0.999	0	1	HLA.B
4.59915e-298	-1.01768	0.949	0.986	1.26408e-293	1	TNFAIP3
4.4274e-296	2.52455	0.6	0.291	1.21687e-291	1	TOX2
8.78862e-289	-1.28785	0.778	0.914	2.41555e-284	1	RGCC
4.5009e-279	-1.11743	0.785	0.937	1.23707e-274	1	KLF6
1.94217e-278	2.39539	0.374	0.092	5.33807e-274	1	SIRPG
8.79273e-277	-1.94994	0.323	0.668	2.41668e-272	1	RUNX3
1.18366e-267	-0.698409	0.99	0.998	3.2533e-263	1	HLA.C
2.40874e-266	-1.89027	0.292	0.631	6.62043e-262	1	FOSL2
6.38947e-259	-0.625714	0.991	0.996	1.75615e-254	1	EIF1
7.90418e-256	1.55586	0.69	0.402	2.17246e-251	1	LAT
1.50847e-254	-0.958024	0.966	0.991	4.14602e-250	1	H3F3B
1.72889e-247	1.31393	0.727	0.411	4.75185e-243	1	CAMK4
1.41282e-246	-0.733275	0.98	0.994	3.88314e-242	1	FOS
3.7698e-246	-4.88116	0.059	0.376	1.03613e-241	1	CCL5
4.31002e-241	-1.53123	0.361	0.684	1.18461e-236	1	ANXA1
5.62504e-236	-2.27476	0.134	0.471	1.54604e-231	1	S100A4
2.14888e-234	1.41586	0.686	0.391	5.90621e-230	1	ABLIM1
4.57837e-234	1.70725	0.497	0.197	1.25836e-229	1	NUCB2
4.78504e-232	2.09326	0.421	0.145	1.31517e-227	1	STMN1
3.84982e-228	1.97799	0.414	0.138	1.05812e-223	1	RETREG1
4.09483e-217	-0.576676	0.993	0.999	1.12546e-212	1	HLA.A
7.87918e-217	-1.55017	0.367	0.658	2.16559e-212	1	S100A10
1.03032e-214	-4.28454	0.03	0.318	2.83184e-210	1	CST7
9.19203e-208	2.22777	0.397	0.144	2.52643e-203	1	XIST
2.66488e-207	1.3607	0.653	0.362	7.32443e-203	1	BACH2
1.20002e-199	-0.801729	0.814	0.944	3.29827e-195	1	CD69
3.9911e-198	-1.00464	0.688	0.855	1.09695e-193	1	SPOCK2
4.21525e-194	1.45679	0.555	0.273	1.15856e-189	1	SELL
4.27897e-191	-0.75213	0.704	0.92	1.17608e-186	1	KLF2
4.50949e-188	-1.25778	0.432	0.696	1.23943e-183	1	IER5
4.68264e-185	1.08792	0.739	0.494	1.28702e-180	1	DGKA
1.09482e-184	-2.86178	0.08	0.355	3.00912e-180	1	MAFF
1.91703e-184	-0.557441	0.982	0.994	5.26897e-180	1	JUND
8.98126e-184	-1.46588	0.303	0.595	2.4685e-179	1	B4GALT1
2.70854e-180	1.60815	0.459	0.203	7.44443e-176	1	ARPC5
3.77015e-178	0.694396	0.957	0.862	1.03623e-173	1	PTPRC
3.25889e-177	-1.17527	0.609	0.806	8.95707e-173	1	IL32
3.14369e-170	1.40446	0.824	0.638	8.64043e-166	1	ITM2A
6.00463e-170	1.55525	0.419	0.171	1.65037e-165	1	PRKACB
4.78475e-165	-1.51081	0.229	0.513	1.31509e-160	1	ZBTB16
3.42652e-164	1.88744	0.32	0.107	9.4178e-160	1	MSL3
1.04765e-160	-1.47031	0.372	0.615	2.87946e-156	1	PIK3R1
2.25151e-159	-1.54184	0.337	0.587	6.18826e-155	1	SYNE2
2.77811e-158	-1.77496	0.206	0.476	7.63564e-154	1	ZC3H12A
1.41794e-154	1.79848	0.462	0.231	3.89721e-150	1	STAT1
9.41006e-153	-1.34428	0.326	0.581	2.58636e-148	1	CSRNP1
4.00787e-152	1.13929	0.623	0.376	1.10156e-147	1	EVL
7.80596e-152	-1.37096	0.589	0.745	2.14547e-147	1	TOB1
1.49376e-150	1.17276	0.54	0.288	4.1056e-146	1	TRAF3IP3
2.04968e-150	-2.3318	0.114	0.365	5.63355e-146	1	TNF
1.64988e-149	0.97767	0.8	0.655	4.53471e-145	1	TCF7
6.52357e-149	1.37927	0.477	0.237	1.793e-144	1	TRABD2A
6.60963e-145	1.14014	0.625	0.391	1.81666e-140	1	LBH
1.30968e-144	1.32738	0.425	0.19	3.59965e-140	1	CCR7
2.09865e-143	-0.702829	0.817	0.927	5.76815e-139	1	TSC22D3
5.69495e-141	0.91943	0.814	0.633	1.56526e-136	1	TMSB10
2.68969e-140	-0.83464	0.664	0.822	7.39261e-136	1	MCL1
1.44637e-139	1.04701	0.653	0.42	3.97535e-135	1	NDFIP1
1.45285e-137	0.938964	0.755	0.564	3.99314e-133	1	CD3D
1.04414e-133	1.09907	0.562	0.324	2.86982e-129	1	OXNAD1
3.83553e-131	0.821884	0.821	0.668	1.0542e-126	1	BCL11B
3.26345e-129	-1.69543	0.166	0.404	8.9696e-125	1	1
4.14132e-129	1.50759	0.354	0.151	1.13824e-124	1	DENND2D
3.97591e-128	0.876	0.947	0.908	1.09278e-123	1	TRBC2
4.62506e-128	1.0286	0.605	0.38	1.2712e-123	1	CLEC2D
4.40132e-126	-1.72596	0.156	0.389	1.2097e-121	1	PRNP
1.28446e-125	-1.74567	0.17	0.401	3.53033e-121	1	GABARAPL1
2.40704e-125	1.56644	0.328	0.134	6.61575e-121	1	SCML1
1.11472e-124	-1.19693	0.359	0.587	3.0638e-120	1	REL
4.19628e-123	-1.83707	0.13	0.356	1.15335e-118	1	TENT5C
6.36894e-119	-1.07899	0.465	0.655	1.7505e-114	1	PPP1CB
8.06553e-117	0.737162	0.769	0.576	2.21681e-112	1	DDX17
3.45512e-116	1.67645	0.335	0.15	9.49639e-112	1	CASC15
3.37975e-115	-0.702256	0.797	0.896	9.28924e-111	1	SLC2A3
4.17853e-114	1.28325	0.39	0.188	1.14847e-109	1	TGFBR2
4.34639e-114	0.33056	1	1	1.1946e-109	1	MT.CO1
3.27336e-113	-0.649251	0.754	0.864	8.99684e-109	1	UBC
8.00343e-113	-1.49068	0.213	0.436	2.19974e-108	1	ADGRE5
1.81986e-112	1.0003	0.604	0.4	5.00189e-108	1	CD3G
8.092e-112	-1.15813	0.342	0.556	2.22409e-107	1	PER1
4.22573e-111	-0.364995	0.997	0.997	1.16144e-106	1	PABPC1
7.99273e-111	-0.852232	0.767	0.85	2.1968e-106	1	CD52
8.72235e-110	-1.37163	0.263	0.479	2.39734e-105	1	GADD45B
2.22085e-109	-0.56601	0.893	0.951	6.10401e-105	1	FOSB
3.74293e-107	-1.49454	0.216	0.431	1.02874e-102	1	ELL2
2.18615e-106	-1.44909	0.231	0.441	6.00863e-102	1	XBP1
3.79666e-105	-1.4889	0.238	0.447	1.04351e-100	1	LITAF
6.31713e-105	0.539541	0.952	0.899	1.73626e-100	1	ACTG1
1.12391e-104	1.08113	0.503	0.297	3.08907e-100	1	CD4
1.2396e-103	-1.34164	0.288	0.495	3.40704e-99	1	NAMPT
3.83789e-101	1.13047	0.444	0.245	1.05484e-96	1	SLFN5
3.71627e-100	1.22363	0.372	0.184	1.02142e-95	1	ACTN1
1.10995e-97	1.26937	0.366	0.181	3.05069e-93	1	TOX
1.2447e-97	-1.20946	0.303	0.5	3.42106e-93	1	PIM3
3.57424e-97	0.575092	0.926	0.863	9.82379e-93	1	CD3E
3.9793e-97	0.845539	0.603	0.399	1.09371e-92	1	RGS10
9.11186e-97	0.617153	0.861	0.736	2.50439e-92	1	RAC2
3.23079e-95	1.17971	0.334	0.156	8.87982e-91	1	AIF1
4.02468e-95	0.672826	0.778	0.61	1.10618e-90	1	LCK
1.74071e-94	1.26209	0.376	0.196	4.78434e-90	1	ST6GAL1
3.13734e-94	-1.07388	0.312	0.517	8.62299e-90	1	IRF1
2.35127e-93	1.337	0.3	0.134	6.46248e-89	1	MAN1C1
8.99321e-93	-1.04493	0.414	0.608	2.47178e-88	1	NFKB1
1.04797e-92	-0.638428	0.782	0.862	2.88033e-88	1	HSP90AB1
9.33059e-92	1.3298	0.312	0.146	2.56451e-87	1	CERS6
3.81458e-91	0.703732	0.842	0.742	1.04844e-86	1	TRAC
9.46416e-91	0.964441	0.497	0.305	2.60122e-86	1	GTF2I
1.88416e-89	0.883737	0.568	0.374	5.17862e-85	1	PDE7A
9.45278e-89	-0.72151	0.669	0.798	2.5981e-84	1	HSPA5
1.45707e-86	1.11618	0.392	0.215	4.00475e-82	1	MLLT3
2.25132e-86	-1.68817	0.166	0.347	6.18777e-82	1	ATF3
2.81569e-86	0.94954	0.483	0.294	7.73894e-82	1	PRMT2
5.0844e-86	1.07909	0.407	0.228	1.39745e-81	1	OCIAD2
1.32201e-85	-1.01675	0.351	0.538	3.63356e-81	1	CAST
1.87288e-85	-1.05036	0.283	0.477	5.1476e-81	1	IDS
2.39711e-84	1.07799	0.362	0.189	6.58847e-80	1	CRLF3
8.327e-84	-1.1369	0.259	0.45	2.28868e-79	1	SQSTM1
8.50963e-84	-0.671672	0.585	0.75	2.33887e-79	1	ZNF331
1.0828e-83	-1.22969	0.225	0.415	2.97609e-79	1	PLP2
1.16665e-83	-1.26973	0.326	0.5	3.20654e-79	1	EIF4A3
1.32597e-83	-1.32244	0.187	0.374	3.64442e-79	1	AC022217.3
5.05385e-83	-1.50551	0.186	0.371	1.38905e-78	1	PMAIP1
8.04241e-82	0.411154	0.953	0.889	2.21046e-77	1	DDX5
2.52968e-81	-1.43556	0.179	0.358	6.95282e-77	1	TIPARP
4.26864e-81	0.556953	0.851	0.745	1.17324e-76	1	ETS1
1.14654e-80	0.990013	0.413	0.236	3.15126e-76	1	THEMIS
1.31044e-80	0.327611	0.995	0.984	3.60175e-76	1	TMSB4X
1.53301e-80	1.2197	0.317	0.158	4.21348e-76	1	TIA1
1.93925e-80	-0.379079	0.952	0.987	5.33003e-76	1	JUNB
6.73259e-80	-1.13782	0.245	0.431	1.85045e-75	1	PXN
3.33534e-79	-1.58169	0.13	0.3	9.16718e-75	1	FLNA
5.75491e-79	-0.828652	0.511	0.666	1.58174e-74	1	CHD1
9.4724e-79	-0.553063	0.801	0.863	2.60349e-74	1	YBX1
1.52025e-78	0.700016	0.667	0.489	4.17841e-74	1	PNISR
3.70954e-78	0.834257	0.508	0.32	1.01957e-73	1	PSIP1
1.15389e-76	0.673394	0.677	0.5	3.17146e-72	1	SEPT6
1.70181e-76	-0.725537	0.532	0.69	4.67741e-72	1	SBDS
4.09604e-76	0.769179	0.586	0.405	1.1258e-71	1	MAP4K4
8.05063e-76	0.68454	0.71	0.544	2.21271e-71	1	IKZF1
8.29129e-76	-0.875757	0.311	0.502	2.27886e-71	1	SOCS3
8.73138e-76	0.820688	0.476	0.293	2.39982e-71	1	TESPA1
1.02314e-75	0.555279	0.794	0.648	2.81209e-71	1	HNRNPA2B1
4.25631e-75	-0.568504	0.788	0.858	1.16985e-70	1	CCNL1
4.46975e-75	-0.389107	0.961	0.984	1.22851e-70	1	BTG1
6.17046e-75	-1.0301	0.482	0.623	1.69595e-70	1	NR4A1
6.37861e-75	0.786462	0.594	0.423	1.75316e-70	1	ACTR3
8.41272e-75	-1.00053	0.293	0.472	2.31224e-70	1	TAGLN2
4.21489e-74	0.921226	0.443	0.271	1.15846e-69	1	SP110
8.04591e-74	-1.37452	0.194	0.364	2.21142e-69	1	ITGB1
1.51293e-73	0.850452	0.562	0.391	4.15828e-69	1	LCP2
8.48324e-73	-0.822406	0.369	0.551	2.33162e-68	1	TAGAP
2.72309e-72	0.624506	0.725	0.568	7.48442e-68	1	HMGN2
3.61048e-72	0.928972	0.404	0.235	9.92341e-68	1	LY9
4.23975e-72	-1.80886	0.156	0.314	1.1653e-67	1	MT2A
1.67341e-71	0.524696	0.956	0.949	4.59937e-67	1	ACTB
1.68474e-71	-1.03172	0.247	0.426	4.6305e-67	1	SELENOK
1.81659e-71	1.01835	0.347	0.188	4.99289e-67	1	DYRK2
2.72609e-71	-1.32796	0.149	0.315	7.49265e-67	1	SH2B3
3.43693e-71	-1.07264	0.344	0.506	9.4464e-67	1	EML4
6.55672e-71	-1.15171	0.249	0.418	1.80211e-66	1	NFKBIZ
1.47086e-70	0.317071	0.99	0.977	4.04265e-66	1	RPL23
1.57901e-70	-0.995399	0.28	0.458	4.3399e-66	1	DDX3Y
2.87565e-70	0.896174	0.415	0.246	7.90373e-66	1	ATP5MC3
9.82805e-68	0.65882	0.63	0.461	2.70124e-63	1	RBL2
1.66362e-67	1.34992	0.345	0.199	4.57245e-63	1	XAF1
3.04279e-67	0.883694	0.448	0.284	8.3631e-63	1	CHD3
4.62323e-67	-0.997055	0.269	0.443	1.2707e-62	1	GPR183
8.31468e-67	1.05053	0.313	0.166	2.28529e-62	1	MTF2
1.66939e-66	-0.462093	0.904	0.944	4.58832e-62	1	HSP90AA1
3.26601e-66	-0.65833	0.475	0.635	8.97662e-62	1	DDX21
1.04296e-65	0.854096	0.4	0.24	2.86658e-61	1	SCML4
1.39485e-65	0.793087	0.467	0.296	3.83375e-61	1	TNFAIP8
4.31872e-65	0.762637	0.497	0.33	1.187e-60	1	CBX3
1.14561e-64	-0.980069	0.331	0.489	3.1487e-60	1	BCL9L
1.70056e-64	0.766264	0.5	0.335	4.67398e-60	1	MARCKSL1
2.87901e-64	0.924388	0.369	0.213	7.91297e-60	1	SEPT1
4.37812e-64	1.11281	0.317	0.174	1.20333e-59	1	GIMAP7
1.4546e-63	1.04161	0.317	0.172	3.99796e-59	1	PHF20L1
3.91277e-63	0.663581	0.6	0.439	1.07542e-58	1	ATM
8.09226e-63	0.786538	0.452	0.29	2.22416e-58	1	FOXP1
9.67083e-63	0.729435	0.545	0.38	2.65803e-58	1	OSBPL8
1.33262e-62	1.02165	0.341	0.194	3.66271e-58	1	IL16
1.35774e-62	-0.581385	0.664	0.781	3.73175e-58	1	CDC42SE2
3.44473e-62	0.896086	0.355	0.203	9.46783e-58	1	MTFR1
7.54714e-62	-0.893186	0.365	0.516	2.07433e-57	1	MAP1LC3B
1.5114e-61	0.776707	0.431	0.271	4.15408e-57	1	CEP85L
2.85817e-61	-1.16351	0.218	0.376	7.85569e-57	1	MYC
5.85073e-61	0.709514	0.538	0.377	1.60807e-56	1	ITK
2.0524e-60	0.662099	0.573	0.415	5.64102e-56	1	ACTR2
3.37291e-60	-0.837561	0.372	0.533	9.27045e-56	1	AC016831.6
4.55373e-60	0.677629	0.638	0.493	1.25159e-55	1	CD96
2.51255e-59	-0.480252	0.761	0.842	6.90576e-55	1	CD44
4.1996e-59	-0.589303	0.707	0.806	1.15426e-54	1	TXNIP
4.61018e-59	0.893656	0.362	0.214	1.26711e-54	1	REST
1.58407e-58	0.769146	0.477	0.32	4.35382e-54	1	PTK2B
1.31899e-57	0.687713	0.532	0.371	3.62525e-53	1	LUC7L3
4.86753e-57	-1.10336	0.221	0.369	1.33784e-52	1	MAPKAPK2
1.54281e-56	-0.37295	0.933	0.953	4.24041e-52	1	CALM1
1.65154e-56	-1.06371	0.251	0.401	4.53926e-52	1	CRYBG1
1.79085e-56	-1.34782	0.162	0.305	4.92214e-52	1	STAT4
4.05041e-55	-1.06298	0.188	0.336	1.11325e-50	1	NCOA7
5.29199e-55	0.866407	0.371	0.226	1.4545e-50	1	LNPEP
4.53826e-54	0.383376	0.917	0.869	1.24734e-49	1	H3F3A
8.67079e-54	-1.11855	0.175	0.319	2.38317e-49	1	TMX4
9.31518e-54	0.786003	0.348	0.206	2.56028e-49	1	MLXIP
2.02938e-53	0.795526	0.411	0.266	5.57774e-49	1	PRRC2B
4.93475e-53	-0.958266	0.296	0.439	1.35632e-48	1	USP36
5.27884e-53	0.479619	0.725	0.586	1.45089e-48	1	IL6ST
1.54906e-52	-0.677395	0.449	0.584	4.25759e-48	1	ARF1
1.64932e-52	-0.604638	0.547	0.684	4.53316e-48	1	BTG2
1.9124e-52	0.490421	0.77	0.674	5.25624e-48	1	RPS26
2.89841e-52	0.688709	0.498	0.35	7.96629e-48	1	DOCK8
1.61679e-51	-0.825865	0.361	0.499	4.44375e-47	1	RAB8B
3.37267e-51	0.712538	0.414	0.268	9.26978e-47	1	ARHGAP9
3.71017e-51	-0.959218	0.215	0.361	1.01974e-46	1	PLAC8
4.64661e-51	-0.918161	0.21	0.357	1.27712e-46	1	KLF9
4.97051e-51	-0.996733	0.245	0.386	1.36614e-46	1	GNA13
8.44282e-51	0.980069	0.34	0.207	2.32051e-46	1	SSBP2
1.2507e-50	0.384481	0.958	0.924	3.43754e-46	1	SARAF
1.48957e-50	-0.601421	0.585	0.697	4.09407e-46	1	DNAJA1
1.75157e-50	0.621911	0.516	0.366	4.8142e-46	1	NUCKS1
1.77972e-50	-1.07445	0.181	0.32	4.89157e-46	1	PHF1
5.0724e-50	-0.617154	0.488	0.616	1.39415e-45	1	FTL
5.60521e-50	0.88111	0.315	0.183	1.54059e-45	1	ANP32A
2.03751e-49	-0.551858	0.63	0.739	5.60011e-45	1	PPP2R5C
4.3434e-49	0.849802	0.373	0.237	1.19378e-44	1	ARHGAP30
1.04935e-48	0.488602	0.727	0.6	2.88415e-44	1	SON
1.64951e-48	-0.754101	0.403	0.538	4.53367e-44	1	TSPYL2
4.26819e-48	-0.962655	0.261	0.4	1.17311e-43	1	PHACTR2
1.27404e-47	0.839227	0.324	0.195	3.5017e-43	1	DR1
1.75713e-47	1.02718	0.317	0.193	4.82948e-43	1	SMC4
2.0966e-47	-1.16848	0.175	0.306	5.76251e-43	1	IFNGR1
4.21402e-47	-0.972864	0.207	0.347	1.15822e-42	1	SLFN12L
4.42704e-47	0.401362	0.904	0.858	1.21677e-42	1	CFL1
1.74653e-46	-0.750563	0.27	0.414	4.80033e-42	1	IDI1
2.90303e-46	0.78494	0.318	0.189	7.97898e-42	1	CALM3
3.62551e-46	-0.450036	0.734	0.804	9.96471e-42	1	UBE2D3
4.06085e-46	-0.979721	0.242	0.376	1.11612e-41	1	SYAP1
4.8272e-46	0.701746	0.428	0.289	1.32676e-41	1	FAM102A
4.87227e-46	0.924863	0.304	0.182	1.33914e-41	1	LDLRAD4
5.13668e-46	0.668402	0.436	0.295	1.41182e-41	1	GLG1
6.83854e-46	-0.922816	0.279	0.413	1.87957e-41	1	TGFB1
8.10891e-46	0.573805	0.529	0.387	2.22873e-41	1	ARID1A
1.67605e-45	-0.897867	0.317	0.446	4.60662e-41	1	RANBP2
2.65057e-45	0.709229	0.344	0.213	7.2851e-41	1	MAL
3.34796e-45	-0.56123	0.687	0.761	9.20186e-41	1	IFITM2
5.36293e-45	-0.819263	0.338	0.465	1.474e-40	1	MIDN
1.35753e-44	0.819296	0.317	0.193	3.73117e-40	1	NUP50
1.75095e-44	-0.584764	0.645	0.714	4.81249e-40	1	IRF2BP2
1.35426e-43	0.535703	0.66	0.538	3.72217e-39	1	MLLT6
5.24953e-43	0.460468	0.707	0.579	1.44283e-38	1	ADD3
1.60504e-42	0.639324	0.451	0.316	4.41146e-38	1	TGOLN2
3.0443e-42	0.599137	0.517	0.382	8.36725e-38	1	ARHGEF1
4.05644e-42	0.782617	0.354	0.231	1.11491e-37	1	ADAM10
4.8742e-42	-0.859225	0.302	0.425	1.33967e-37	1	IQGAP2
6.73114e-42	-0.674726	0.496	0.623	1.85005e-37	1	DNAJB1
6.99704e-42	-0.34571	0.999	0.999	1.92314e-37	1	MT.ND1
8.28369e-42	-0.879796	0.203	0.331	2.27677e-37	1	CDKN2D
1.12839e-41	-0.941502	0.227	0.35	3.10138e-37	1	RELA
1.71652e-41	0.654595	0.419	0.289	4.71785e-37	1	XRCC5
6.28265e-41	0.60384	0.455	0.32	1.72679e-36	1	TOP2B
7.47321e-41	0.439349	0.712	0.598	2.05401e-36	1	C6orf48
8.39224e-41	0.559924	0.489	0.354	2.30661e-36	1	FHIT
1.22259e-40	0.515188	0.593	0.46	3.3603e-36	1	ANKRD44
1.78835e-40	0.764553	0.366	0.244	4.91529e-36	1	ZNF609
2.53149e-40	0.740056	0.413	0.288	6.95779e-36	1	STAT5A
3.79941e-40	0.671502	0.433	0.305	1.04427e-35	1	CAP1
4.38429e-40	0.764509	0.313	0.196	1.20502e-35	1	CPNE1
8.05125e-40	-0.928854	0.345	0.457	2.21289e-35	1	SKI
1.31001e-39	-0.551878	0.585	0.678	3.60056e-35	1	KMT2E
2.15346e-39	0.629037	0.431	0.303	5.91879e-35	1	COX6C
3.04566e-39	-0.954932	0.21	0.331	8.371e-35	1	DDIT4
3.11017e-39	-0.449913	0.691	0.769	8.54831e-35	1	FNBP1
3.40737e-39	0.658439	0.323	0.203	9.36515e-35	1	SLC7A6
4.14202e-39	-0.723134	0.321	0.443	1.13843e-34	1	CD99
6.97916e-39	-0.723223	0.288	0.413	1.91822e-34	1	ITPRIP
9.04513e-39	-0.724526	0.311	0.44	2.48605e-34	1	CCNH
1.47967e-38	-0.564612	0.457	0.575	4.06687e-34	1	EMB
1.50781e-38	0.632498	0.485	0.359	4.14421e-34	1	ERBIN
1.70468e-38	0.925036	0.567	0.475	4.68531e-34	1	TRBC1
2.25507e-38	0.726846	0.474	0.357	6.19805e-34	1	RUNX1
2.47104e-38	-0.852105	0.2	0.322	6.79166e-34	1	NR1D2
3.69594e-38	0.950227	0.49	0.384	1.01583e-33	1	RGS1
5.20436e-38	-0.769232	0.254	0.377	1.43042e-33	1	TTC39C
3.92389e-37	0.586644	0.495	0.37	1.07848e-32	1	PTEN
5.30948e-37	-0.799449	0.275	0.394	1.45931e-32	1	ELOVL5
5.95975e-37	0.611247	0.378	0.257	1.63804e-32	1	CD27
6.56608e-37	-0.603513	0.387	0.508	1.80469e-32	1	CCND2
7.01948e-37	-0.77972	0.263	0.382	1.9293e-32	1	RHOG
7.12706e-37	0.592813	0.406	0.281	1.95887e-32	1	CGGBP1
8.21811e-37	0.635667	0.44	0.321	2.25875e-32	1	CORO1A
9.70536e-37	-0.738362	0.55	0.654	2.66752e-32	1	CD74
1.37375e-36	0.348805	0.728	0.602	3.77575e-32	1	TMEM123
1.52154e-36	-0.752599	0.28	0.4	4.18195e-32	1	ETF1
1.74122e-36	0.616259	0.415	0.292	4.78574e-32	1	WDR82
4.69477e-36	0.367148	0.854	0.798	1.29036e-31	1	STK17B
4.86209e-36	-0.753401	0.273	0.39	1.33634e-31	1	CYCS
6.13981e-36	0.77899	0.4	0.281	1.68753e-31	1	MAML2
1.05242e-35	0.728636	0.476	0.361	2.89259e-31	1	TRAT1
2.48442e-35	0.588785	0.389	0.268	6.82843e-31	1	AC008914.1
2.54204e-35	-0.418659	0.659	0.733	6.98679e-31	1	CLK1
4.44134e-35	-0.616591	0.403	0.522	1.2207e-30	1	CD55
4.47337e-35	0.603477	0.528	0.411	1.22951e-30	1	RASGRP1
4.53646e-35	0.618001	0.431	0.313	1.24685e-30	1	ADAR
5.53321e-35	-0.880775	0.204	0.317	1.5208e-30	1	TUBB4B
1.09644e-34	0.575045	0.478	0.355	3.01358e-30	1	APBB1IP
1.20517e-34	-0.622164	0.518	0.604	3.31241e-30	1	LRRFIP1
1.69154e-34	-0.649456	0.377	0.488	4.64921e-30	1	IRS2
3.86175e-34	-0.64128	0.4	0.511	1.0614e-29	1	LTB
4.54144e-33	0.609917	0.369	0.255	1.24821e-28	1	GMFG
4.59551e-33	-0.695863	0.365	0.468	1.26308e-28	1	HSPA9
6.23183e-33	-0.707786	0.248	0.362	1.71282e-28	1	FXYD5
8.78663e-33	-0.574252	0.408	0.52	2.415e-28	1	DDX24
8.81671e-33	-0.776447	0.246	0.357	2.42327e-28	1	OPTN
1.28049e-32	-0.82231	0.259	0.369	3.51944e-28	1	CEBPZ
1.60935e-32	0.566351	0.454	0.339	4.42329e-28	1	TAF7
1.73777e-32	0.69363	0.342	0.233	4.77626e-28	1	DCAF5
2.26966e-32	0.461361	0.58	0.464	6.23816e-28	1	TMC8
4.89667e-32	0.360913	0.73	0.626	1.34585e-27	1	TMA7
5.01639e-32	0.481178	0.588	0.469	1.37876e-27	1	KPNB1
6.17453e-32	0.568493	0.439	0.324	1.69707e-27	1	ATF7IP
7.68616e-32	-0.748549	0.353	0.454	2.11254e-27	1	MKNK2
1.37119e-31	-0.418876	0.634	0.715	3.76871e-27	1	ZFAS1
1.52326e-31	0.569547	0.354	0.243	4.18668e-27	1	C4orf3
2.89581e-31	0.459191	0.523	0.406	7.95913e-27	1	NONO
5.98123e-31	-0.340151	0.852	0.878	1.64394e-26	1	YWHAZ
6.12505e-31	-0.689487	0.344	0.446	1.68347e-26	1	GSTK1
6.32234e-31	0.744691	0.338	0.235	1.73769e-26	1	ITPR2
6.44079e-31	0.440038	0.598	0.485	1.77025e-26	1	SMAP2
9.72574e-31	-0.721181	0.292	0.397	2.67312e-26	1	FMNL1
1.03439e-30	-0.694329	0.354	0.458	2.84302e-26	1	SAT1
1.366e-30	0.434034	0.596	0.481	3.75444e-26	1	HP1BP3
1.51384e-30	-0.569953	0.265	0.383	4.16079e-26	1	KLF3
1.79063e-30	0.457462	0.565	0.453	4.92156e-26	1	PAG1
2.20398e-30	-0.705889	0.291	0.398	6.05763e-26	1	CLEC2B
2.88579e-30	0.588829	0.445	0.336	7.9316e-26	1	N4BP2L2
4.12075e-30	0.584102	0.36	0.254	1.13259e-25	1	ZNF638
4.22779e-30	-0.627541	0.336	0.447	1.16201e-25	1	CDC14A
1.29805e-29	0.619266	0.388	0.283	3.56768e-25	1	USP47
2.06233e-29	0.65475	0.316	0.215	5.66831e-25	1	CRTC3
2.21982e-29	0.725848	0.328	0.226	6.10117e-25	1	ARHGEF6
2.50993e-29	0.58796	0.307	0.204	6.89855e-25	1	AC087721.2
3.04567e-29	0.50813	0.489	0.378	8.37103e-25	1	EPB41
3.24449e-29	0.565973	0.372	0.263	8.91749e-25	1	METTL9
3.91349e-29	-0.461217	0.573	0.656	1.07562e-24	1	PPP1R15A
4.93186e-29	0.555697	0.429	0.322	1.35552e-24	1	TPR
6.86414e-29	0.357848	0.691	0.588	1.88661e-24	1	ATP5F1E
9.16332e-29	0.595559	0.344	0.239	2.51854e-24	1	CD40LG
1.41822e-28	-0.661855	0.276	0.381	3.89799e-24	1	CDKN1B
1.78395e-28	0.494584	0.429	0.318	4.90319e-24	1	SUMO2
1.89131e-28	0.521545	0.393	0.284	5.19826e-24	1	PUM2
2.09508e-28	0.506622	0.503	0.391	5.75833e-24	1	IQGAP1
2.34523e-28	0.473938	0.416	0.304	6.44587e-24	1	ATP6V1G1
2.41871e-28	0.578586	0.367	0.258	6.64783e-24	1	ITGA4
4.12536e-28	-0.623879	0.239	0.348	1.13386e-23	1	IL4R
5.75335e-28	0.505993	0.4	0.291	1.58131e-23	1	TSPAN14
1.07429e-27	-0.578902	0.351	0.453	2.9527e-23	1	CREM
1.73217e-27	-0.349204	0.759	0.793	4.76087e-23	1	TPM3
1.74292e-27	0.574737	0.334	0.234	4.79042e-23	1	EID1
2.27128e-27	0.550066	0.44	0.336	6.2426e-23	1	CCND3
2.40441e-27	0.551317	0.405	0.3	6.60852e-23	1	RNF44
3.38231e-27	-0.685101	0.35	0.449	9.29627e-23	1	PARP8
5.06155e-27	-1.00554	0.24	0.329	1.39117e-22	1	IL2RB
5.29488e-27	-0.800581	0.208	0.304	1.4553e-22	1	SIAH2
5.53701e-27	0.645763	0.325	0.229	1.52185e-22	1	FAM117B
7.52065e-27	0.552403	0.376	0.272	2.06705e-22	1	TCF12
1.80026e-26	0.363892	0.635	0.531	4.94802e-22	1	TMBIM6
1.94725e-26	0.568605	0.333	0.234	5.35202e-22	1	RBM6
2.09631e-26	0.383475	0.681	0.588	5.76172e-22	1	PTP4A2
2.20471e-26	0.427637	0.548	0.443	6.05965e-22	1	CSNK1A1
2.60822e-26	0.540665	0.402	0.299	7.16871e-22	1	SERINC5
5.1253e-26	-0.430417	0.49	0.582	1.40869e-21	1	ERCC1
6.91618e-26	0.456143	0.379	0.273	1.90091e-21	1	MSL1
7.1931e-26	0.349201	0.646	0.541	1.97702e-21	1	UBE2D2
8.51929e-26	-0.745967	0.223	0.319	2.34153e-21	1	DYNLL2
9.23499e-26	0.422312	0.432	0.324	2.53824e-21	1	UBE2R2
9.98384e-26	0.588794	0.369	0.27	2.74406e-21	1	DNMT3A
1.81307e-25	0.584624	0.353	0.258	4.98323e-21	1	COA1
3.03303e-25	-0.421876	0.792	0.823	8.33629e-21	1	ZFP36L1
6.0576e-25	-0.557543	0.328	0.427	1.66493e-20	1	RASA3
6.62849e-25	0.536953	0.331	0.233	1.82184e-20	1	THOC2
1.3701e-24	-0.765448	0.223	0.315	3.76573e-20	1	PNPLA8
1.53024e-24	-0.730218	0.213	0.304	4.20587e-20	1	JOSD1
1.81532e-24	0.581171	0.302	0.209	4.9894e-20	1	CNOT7
2.2557e-24	0.477038	0.497	0.396	6.19979e-20	1	DOCK10
3.02713e-24	0.452353	0.444	0.34	8.32006e-20	1	MCUB
4.66049e-24	0.394239	0.546	0.438	1.28094e-19	1	ARGLU1
4.85523e-24	0.503142	0.417	0.315	1.33446e-19	1	SMARCC1
5.45763e-24	-0.305063	0.774	0.82	1.50003e-19	1	SF1
9.76379e-24	-0.476297	0.562	0.627	2.68358e-19	1	SLC25A3
9.88336e-24	0.487367	0.36	0.26	2.71644e-19	1	LDHB
1.03958e-23	-0.481571	0.455	0.541	2.85728e-19	1	CYTH1
1.18552e-23	0.444856	0.429	0.328	3.2584e-19	1	SYNCRIP
1.30735e-23	-0.483876	0.445	0.536	3.59325e-19	1	CITED2
1.66379e-23	0.468273	0.398	0.3	4.57291e-19	1	COTL1
1.7752e-23	0.467554	0.444	0.345	4.87915e-19	1	CDR2
2.09094e-23	-0.627011	0.23	0.324	5.74694e-19	1	ZNF394
2.63186e-23	0.407305	0.61	0.511	7.23366e-19	1	BPTF
4.89039e-23	0.528038	0.342	0.25	1.34412e-18	1	GATAD2B
4.94172e-23	0.591243	0.32	0.231	1.35823e-18	1	PBRM1
5.56318e-23	0.492398	0.349	0.256	1.52904e-18	1	SEPT2
5.8889e-23	-0.615339	0.295	0.384	1.61857e-18	1	SNU13
7.15401e-23	-0.582028	0.327	0.416	1.96628e-18	1	PPP1R15B
7.87269e-23	0.493717	0.309	0.217	2.16381e-18	1	KRAS
8.45027e-23	-0.422881	0.349	0.452	2.32256e-18	1	PDE3B
9.48175e-23	-0.554795	0.308	0.403	2.60606e-18	1	CBLB
1.42442e-22	-0.610386	0.317	0.405	3.91502e-18	1	RAB1A
1.69067e-22	0.472725	0.398	0.304	4.64681e-18	1	CAMK1D
2.08039e-22	-0.755488	0.258	0.342	5.71795e-18	1	SGK1
2.60104e-22	-0.477922	0.465	0.544	7.14896e-18	1	LDHA
3.87093e-22	-0.371252	0.851	0.862	1.06392e-17	1	VIM
6.48772e-22	-0.543752	0.334	0.425	1.78315e-17	1	NEAT1
1.2254e-21	-0.671051	0.219	0.307	3.36802e-17	1	KDM6B
1.60681e-21	-0.686135	0.226	0.313	4.41632e-17	1	HERPUD1
1.74701e-21	0.359786	0.493	0.388	4.80166e-17	1	WASF2
1.92576e-21	0.33321	0.618	0.522	5.29294e-17	1	AC010894.3
2.48735e-21	0.363309	0.554	0.454	6.83647e-17	1	ST13
4.60593e-21	0.355064	0.604	0.521	1.26594e-16	1	YWHAB
5.88751e-21	0.561362	0.31	0.224	1.61818e-16	1	PTPN6
7.27806e-21	0.444127	0.38	0.285	2.00037e-16	1	ARL6IP5
7.28466e-21	0.460421	0.325	0.234	2.00219e-16	1	N4BP1
9.32216e-21	0.390552	0.441	0.343	2.56219e-16	1	C6orf62
1.00263e-20	0.422303	0.421	0.328	2.75572e-16	1	ATP5F1A
1.10798e-20	-0.611572	0.305	0.39	3.04527e-16	1	MEF2D
1.11258e-20	-0.406258	0.586	0.646	3.05794e-16	1	HNRNPUL1
1.12299e-20	-0.408229	0.522	0.599	3.08654e-16	1	SRRM1
1.19394e-20	0.338396	0.601	0.51	3.28156e-16	1	TNRC6B
1.36119e-20	-0.386784	0.508	0.593	3.74122e-16	1	IER2
1.59479e-20	0.39986	0.462	0.365	4.38327e-16	1	RAP1A
1.85508e-20	0.436223	0.317	0.228	5.09868e-16	1	ANKRD17
2.80032e-20	0.500646	0.361	0.273	7.69667e-16	1	RBM26
3.35306e-20	0.389653	0.542	0.45	9.21587e-16	1	CYFIP2
4.95125e-20	0.461398	0.336	0.249	1.36085e-15	1	ATP5MG
5.75611e-20	0.585638	0.309	0.228	1.58207e-15	1	CHRM3.AS2
7.15458e-20	0.409973	0.492	0.403	1.96644e-15	1	RBMS1
7.36008e-20	0.36097	0.426	0.328	2.02292e-15	1	LIMD2
7.73241e-20	0.484077	0.333	0.247	2.12525e-15	1	ZNF292
7.8993e-20	0.419717	0.348	0.258	2.17112e-15	1	EIF2S2
8.65801e-20	-0.589946	0.271	0.355	2.37965e-15	1	STK10
8.75121e-20	0.500223	0.311	0.227	2.40527e-15	1	LUC7L
1.36306e-19	0.437547	0.374	0.286	3.74637e-15	1	ACAP2
1.67425e-19	-0.401976	0.529	0.599	4.60168e-15	1	PTGER4
1.996e-19	0.369393	0.516	0.427	5.48599e-15	1	ITGAL
2.16908e-19	0.350548	0.554	0.466	5.96172e-15	1	COX7C
2.22762e-19	-0.494923	0.402	0.483	6.12262e-15	1	PIM2
2.33322e-19	0.362272	0.48	0.387	6.41285e-15	1	EIF2S3
2.43522e-19	-0.422048	0.429	0.51	6.69321e-15	1	GSPT1
2.47064e-19	0.474478	0.357	0.272	6.79055e-15	1	SEC62
2.50754e-19	0.334063	0.646	0.559	6.89196e-15	1	CYLD
2.60272e-19	0.314976	0.581	0.488	7.15359e-15	1	SEPT7
3.30154e-19	0.319782	0.406	0.312	9.07427e-15	1	HSPH1
3.40057e-19	0.50246	0.364	0.279	9.34646e-15	1	GNAQ
3.59099e-19	0.394384	0.567	0.48	9.86983e-15	1	FOXN3
3.86702e-19	0.538463	0.373	0.291	1.06285e-14	1	SENP7
4.23242e-19	0.490465	0.342	0.259	1.16328e-14	1	TAF15
4.43724e-19	0.461134	0.405	0.316	1.21957e-14	1	KIAA1551
4.45036e-19	0.526696	0.325	0.244	1.22318e-14	1	IFI16
5.01185e-19	0.497127	0.319	0.237	1.37751e-14	1	UBE2G2
5.36248e-19	0.554509	0.313	0.232	1.47388e-14	1	TAOK1
5.41642e-19	0.488132	0.33	0.248	1.4887e-14	1	PIK3CD
5.63729e-19	-0.471194	0.423	0.5	1.54941e-14	1	MYLIP
6.25246e-19	0.336028	0.552	0.456	1.71849e-14	1	RAD21
6.36296e-19	0.479812	0.331	0.248	1.74886e-14	1	PPP4R3B
8.67223e-19	-0.683562	0.23	0.309	2.38356e-14	1	GADD45A
9.77862e-19	0.420412	0.387	0.298	2.68765e-14	1	FCMR
9.94954e-19	0.39777	0.392	0.302	2.73463e-14	1	CCT4
1.08423e-18	0.456254	0.362	0.279	2.98001e-14	1	MKLN1
1.47336e-18	-0.61814	0.261	0.341	4.04954e-14	1	JMY
1.81947e-18	0.456727	0.339	0.257	5.00081e-14	1	TBL1XR1
2.07879e-18	0.431224	0.465	0.378	5.71356e-14	1	EPC1
2.11925e-18	-0.59412	0.263	0.34	5.82477e-14	1	TOB2
2.19367e-18	-0.652776	0.225	0.304	6.0293e-14	1	DNAJB9
3.38376e-18	0.426231	0.392	0.302	9.30026e-14	1	C11orf58
4.89615e-18	0.446915	0.31	0.228	1.34571e-13	1	BNIP3L
4.9134e-18	0.463156	0.356	0.277	1.35045e-13	1	MDM4
5.83328e-18	-0.528546	0.304	0.383	1.60328e-13	1	AL606489.1
1.80342e-17	-0.66386	0.415	0.488	4.95671e-13	1	SIK3
1.85737e-17	-0.422249	0.375	0.455	5.10497e-13	1	PABPC4
2.43366e-17	-0.412537	0.481	0.553	6.68891e-13	1	MYADM
3.13398e-17	0.358047	0.401	0.316	8.61375e-13	1	ACIN1
3.3122e-17	0.309716	0.549	0.463	9.10358e-13	1	VPS53
3.43634e-17	-0.307454	0.62	0.679	9.44478e-13	1	SRSF7
3.82278e-17	-0.423244	0.454	0.518	1.05069e-12	1	ATP5F1B
4.1873e-17	0.441126	0.373	0.29	1.15088e-12	1	SSBP3
4.99255e-17	0.400035	0.37	0.286	1.3722e-12	1	U2SURP
6.10501e-17	-0.471027	0.356	0.432	1.67796e-12	1	WBP11
6.78143e-17	0.385047	0.387	0.303	1.86388e-12	1	PPP1R18
8.60207e-17	-0.388767	0.484	0.548	2.36428e-12	1	WIPF1
1.06788e-16	0.36657	0.359	0.275	2.93506e-12	1	MYL12B
1.28046e-16	0.460371	0.308	0.231	3.51933e-12	1	ANAPC16
1.44897e-16	0.42233	0.422	0.345	3.98249e-12	1	UBE2H
1.65575e-16	0.450578	0.335	0.258	4.55082e-12	1	ZRANB2
1.69065e-16	0.301816	0.596	0.512	4.64674e-12	1	HMGN1
1.89651e-16	0.420742	0.337	0.26	5.21255e-12	1	RNF111
2.05484e-16	-0.445717	0.468	0.538	5.64774e-12	1	ZFAND5
2.67425e-16	0.369306	0.375	0.291	7.35018e-12	1	USP22
2.94203e-16	-0.394191	0.386	0.464	8.08616e-12	1	HOOK2
2.99993e-16	0.420016	0.302	0.225	8.24532e-12	1	TBCA
4.39647e-16	-0.51716	0.259	0.334	1.20837e-11	1	PPP3CA
5.5116e-16	0.431819	0.324	0.248	1.51486e-11	1	COX6A1
5.83081e-16	-0.498593	0.328	0.402	1.6026e-11	1	TLE4
5.9091e-16	0.346815	0.521	0.437	1.62412e-11	1	PAN3
7.03408e-16	-0.664764	0.265	0.337	1.93332e-11	1	SYTL3
8.38154e-16	0.408509	0.384	0.305	2.30367e-11	1	NFATC3
8.83333e-16	0.300222	0.467	0.384	2.42784e-11	1	PNRC2
9.05591e-16	-0.461571	0.381	0.452	2.48902e-11	1	ARF6
9.53236e-16	0.338501	0.546	0.469	2.61997e-11	1	STK17A
9.75366e-16	-0.417504	0.312	0.388	2.68079e-11	1	PCGF5
1.00208e-15	0.401467	0.312	0.235	2.75422e-11	1	CCAR1
1.00599e-15	0.42507	0.316	0.242	2.76495e-11	1	PTPRA
1.00694e-15	0.399885	0.351	0.273	2.76758e-11	1	RBM33
1.0726e-15	0.464371	0.301	0.227	2.94803e-11	1	ATP5IF1
1.08399e-15	0.306965	0.507	0.423	2.97934e-11	1	MYCBP2
1.09292e-15	0.338711	0.487	0.404	3.00389e-11	1	PAPOLA
1.12529e-15	-0.657654	0.265	0.335	3.09287e-11	1	RORA.AS1
1.1406e-15	0.347587	0.428	0.346	3.13493e-11	1	LSM14A
1.91937e-15	0.406085	0.344	0.268	5.27538e-11	1	CDK13
1.95231e-15	0.403374	0.324	0.249	5.36593e-11	1	ERP29
1.96731e-15	0.335761	0.441	0.358	5.40714e-11	1	BRD4
2.11238e-15	0.412247	0.319	0.246	5.80587e-11	1	NCOA3
2.30627e-15	0.390392	0.347	0.269	6.33877e-11	1	CREBRF
2.58032e-15	-0.448286	0.396	0.468	7.092e-11	1	GATA3
2.74428e-15	0.453216	0.35	0.276	7.54267e-11	1	TNRC6C
3.01239e-15	0.396246	0.38	0.302	8.27954e-11	1	ISCU
3.16359e-15	0.359457	0.382	0.298	8.69512e-11	1	HNRNPF
3.18061e-15	0.451251	0.327	0.252	8.7419e-11	1	FRYL
3.71007e-15	0.443622	0.309	0.235	1.01971e-10	1	PIK3CA
4.01054e-15	0.429275	0.415	0.344	1.1023e-10	1	IPCEF1
4.54819e-15	0.451529	0.328	0.252	1.25007e-10	1	CCDC91
4.88845e-15	0.307023	0.513	0.429	1.34359e-10	1	WNK1
6.27912e-15	0.387779	0.345	0.268	1.72582e-10	1	LARP1
6.53835e-15	0.392767	0.342	0.267	1.79706e-10	1	WAPL
8.79482e-15	0.345941	0.489	0.41	2.41726e-10	1	CD47
9.18471e-15	-0.337835	0.506	0.567	2.52442e-10	1	RPL8
1.36893e-14	0.354142	0.322	0.248	3.76249e-10	1	NSD1
1.52958e-14	0.381276	0.313	0.239	4.20404e-10	1	MPHOSPH8
2.07722e-14	0.382661	0.391	0.317	5.70925e-10	1	KDM5A
2.98223e-14	0.391423	0.324	0.251	8.19665e-10	1	SUZ12
3.08352e-14	0.311299	0.357	0.277	8.47505e-10	1	CELF1
4.12326e-14	0.337684	0.512	0.438	1.13328e-09	1	HCLS1
4.85646e-14	-0.466736	0.433	0.487	1.3348e-09	1	PPP4R3A
5.8248e-14	0.384245	0.388	0.315	1.60095e-09	1	WSB1
6.06098e-14	0.323251	0.45	0.372	1.66586e-09	1	PCM1
6.35199e-14	0.368855	0.342	0.268	1.74584e-09	1	TCERG1
7.82396e-14	0.371558	0.331	0.257	2.15042e-09	1	TIAL1
7.98924e-14	0.32081	0.476	0.398	2.19584e-09	1	GPSM3
8.04261e-14	0.405123	0.304	0.235	2.21051e-09	1	TRIP12
8.56073e-14	-0.37115	0.468	0.537	2.35292e-09	1	FAM107B
1.25503e-13	0.355076	0.309	0.237	3.44945e-09	1	PIAS1
1.35533e-13	0.330437	0.409	0.333	3.72512e-09	1	SRSF6
1.46561e-13	0.369317	0.317	0.245	4.02822e-09	1	G3BP1
1.75681e-13	0.333209	0.418	0.338	4.8286e-09	1	CD53
1.79614e-13	0.320959	0.365	0.292	4.9367e-09	1	TMEM131L
3.63488e-13	-0.461724	0.343	0.409	9.99046e-09	1	PHF20
5.04082e-13	0.40212	0.373	0.302	1.38547e-08	1	ASH1L
5.64693e-13	-0.459799	0.317	0.38	1.55206e-08	1	SH3BGRL3
7.88101e-13	-0.401209	0.37	0.437	2.1661e-08	1	BZW1
8.38067e-13	-0.501409	0.277	0.341	2.30343e-08	1	SAR1A
9.57254e-13	-0.451604	0.275	0.34	2.63101e-08	1	AZIN1
9.93689e-13	0.377784	0.311	0.244	2.73115e-08	1	PHC3
1.81388e-12	0.369426	0.315	0.247	4.98544e-08	1	PTDSS1
1.88972e-12	0.306882	0.324	0.254	5.1939e-08	1	SERTAD2
1.98726e-12	-0.455589	0.28	0.346	5.46198e-08	1	DNAJB6
2.46643e-12	0.342506	0.398	0.327	6.77897e-08	1	CD164
3.53168e-12	0.372675	0.487	0.42	9.70683e-08	1	SSH2
3.61139e-12	-0.496196	0.327	0.389	9.9259e-08	1	DENND4A
4.03548e-12	0.306034	0.36	0.29	1.10915e-07	1	ASXL1
4.25305e-12	0.308996	0.403	0.332	1.16895e-07	1	SETX
4.37705e-12	0.407292	0.324	0.26	1.20303e-07	1	TTC17
6.04023e-12	-0.369623	0.493	0.546	1.66016e-07	1	RHOH
7.78618e-12	0.303818	0.302	0.237	2.14003e-07	1	SP3
8.2454e-12	-0.421666	0.366	0.427	2.26625e-07	1	YWHAQ
1.25809e-11	-0.428862	0.347	0.405	3.45785e-07	1	CCNT1
1.53114e-11	-0.518818	0.251	0.311	4.20834e-07	1	ODC1
1.69506e-11	-0.410511	0.304	0.366	4.65886e-07	1	PHF12
2.73346e-11	0.310502	0.324	0.257	7.51292e-07	1	URI1
2.8032e-11	0.323253	0.436	0.372	7.7046e-07	1	NIN
3.46275e-11	0.367033	0.31	0.249	9.51736e-07	1	C19orf66
3.47987e-11	0.300409	0.385	0.317	9.56441e-07	1	CTR9
4.81955e-11	-0.359256	0.351	0.415	1.32465e-06	1	KLF12
5.37178e-11	0.376758	0.306	0.244	1.47643e-06	1	BRWD1
7.13108e-11	0.329859	0.321	0.259	1.95998e-06	1	THRAP3
7.58216e-11	-0.313267	0.499	0.552	2.08396e-06	1	HSP90B1
9.64341e-11	0.305957	0.365	0.3	2.65049e-06	1	PIN4
1.33517e-10	0.315178	0.31	0.249	3.66972e-06	1	SREK1
1.49963e-10	0.305482	0.326	0.263	4.12173e-06	1	LAMP1
1.82635e-10	0.341325	0.34	0.278	5.01974e-06	1	PPP6R3
2.87952e-10	0.308947	0.455	0.394	7.91435e-06	1	PITPNC1
3.27449e-10	0.311278	0.353	0.288	8.99994e-06	1	RBM17
3.70017e-10	0.305259	0.396	0.332	1.01699e-05	1	RERE
4.90121e-10	-0.326781	0.413	0.468	1.3471e-05	1	CD7
4.96995e-10	0.330624	0.324	0.265	1.36599e-05	1	CEP350
6.55921e-10	-0.311199	0.34	0.398	1.8028e-05	1	1
9.65763e-10	-0.42979	0.31	0.364	2.6544e-05	1	CCT2
9.81114e-10	-0.352308	0.311	0.368	2.69659e-05	1	BCAS2
1.90807e-09	-0.323605	0.357	0.413	5.24433e-05	1	PPP2CA
4.07629e-09	0.373821	0.322	0.27	0.000112037	1	DAB1
4.25903e-09	0.351527	0.308	0.255	0.000117059	1	CCNL2
4.56414e-09	-0.397213	0.257	0.312	0.000125445	1	PCNX1
6.08168e-09	-0.369917	0.294	0.348	0.000167155	1	ANK3
6.61424e-09	-0.351902	0.34	0.391	0.000181793	1	GTF3A
1.07149e-08	0.320189	0.341	0.284	0.000294499	1	USP3
1.25921e-08	-0.372012	0.311	0.359	0.000346093	1	TBC1D5
2.07446e-08	0.338035	0.401	0.35	0.000570164	1	HSPA4
2.46753e-08	-0.310043	0.422	0.466	0.000678201	1	CDV3
3.29677e-08	0.302353	0.386	0.333	0.000906118	1	MSI2
5.6319e-08	0.343985	0.302	0.252	0.00154793	1	BBX
1.07075e-07	-0.341507	0.291	0.338	0.00294296	1	CAMLG
1.25712e-07	-0.375939	0.3	0.347	0.00345519	1	IFRD1
1.49954e-07	-0.391323	0.339	0.381	0.00412148	1	MAP3K1
1.60182e-07	-0.335312	0.311	0.358	0.0044026	1	MORF4L2
1.63286e-07	-0.366433	0.284	0.328	0.00448791	1	SUCO
1.91937e-07	-0.317402	0.388	0.429	0.00527538	1	TPM4
2.41387e-07	-0.354928	0.263	0.311	0.00663452	1	NUP153
5.20924e-07	-0.319793	0.428	0.466	0.0143176	1	PIP4K2A
6.62245e-07	-0.312261	0.533	0.561	0.0182018	1	PDE4D
1.01269e-06	0.334915	0.412	0.366	0.0278337	1	BCL2
0	3.34107	0.521	0.071	0	0	CD79A
0	-3.24455	0.084	0.457	0	0	CD2
0	1.45573	0.744	0.392	0	0	CSRNP1
0	1.40751	0.806	0.463	0	0	S100A10
0	2.5825	0.419	0.099	0	0	LGALS1
0	1.26934	0.795	0.476	0	0	NR4A1
0	1.93889	0.906	0.598	0	0	TOB1
0	-1.67672	0.524	0.81	0	0	CXCR4
0	1.26214	0.875	0.602	0	0	IRF2BP2
0	1.55393	0.931	0.669	0	0	EZR
0	1.47165	0.967	0.755	0	0	CD52
0	1.42055	0.96	0.753	0	0	NR4A2
0	1.15613	0.956	0.769	0	0	ARL4C
0	0.985893	0.956	0.789	0	0	YBX1
0	1.08279	0.975	0.814	0	0	SLC2A3
0	1.11539	0.975	0.827	0	0	RGCC
0	1.01792	0.951	0.812	0	0	VIM
0	1.18876	0.98	0.852	0	0	KLF6
0	0.964598	0.975	0.857	0	0	ZFP36L2
0	0.826438	0.995	0.966	0	0	TNFAIP3
0	0.621713	0.999	0.986	0	0	JUND
0	0.9572	1	0.988	0	0	FTH1
0	-0.96319	0.985	0.997	0	0	MT.ND3
0	0.561321	1	0.995	0	0	RPS8
0	-0.935262	0.995	0.998	0	0	MT.CYB
0	0.459753	1	0.998	0	0	EEF1A1
0	-0.687218	0.998	1	0	0	MT.ND4
0	0.47559	1	0.998	0	0	TPT1
0	-0.691495	0.999	1	0	0	MALAT1
0	-0.80295	0.998	0.999	0	0	MT.ATP6
0	-0.760246	0.999	1	0	0	MT.CO3
0	-0.765148	0.998	0.999	0	0	MT.ND1
0	-0.710687	0.999	1	0	0	MT.ND2
0	-0.685615	1	1	0	0	MT.CO1
0	-0.643679	0.999	0.999	0	0	MT.CO2
4.71102e-306	1.09907	0.883	0.667	1.29482e-301	0	IFITM2
5.74686e-306	-4.51604	0.078	0.402	1.57953e-301	0	CCL5
3.62124e-298	0.53512	0.999	0.992	9.95297e-294	0	RPL10
2.77173e-278	-0.971283	0.809	0.928	7.61811e-274	0	PTPRC
6.38377e-276	1.06569	0.802	0.491	1.75458e-271	0	ANXA1
8.75723e-273	2.54967	0.309	0.061	2.40692e-268	0	CR1
6.05913e-264	0.478108	1	0.996	1.66535e-259	0	PABPC1
8.38712e-263	1.8737	0.478	0.179	2.3052e-258	0	MAFF
2.26996e-254	1.56739	0.646	0.353	6.23898e-250	0	EIF4A3
2.90387e-253	1.12735	0.775	0.497	7.98128e-249	0	DDX21
1.20604e-252	1.62978	0.518	0.214	3.31479e-248	0	ITGB1
2.99262e-247	0.795271	0.935	0.761	8.22522e-243	0	SRGN
8.11836e-245	0.456685	1	0.992	2.23133e-240	0	EIF1
1.49974e-242	0.486647	0.999	0.987	4.12203e-238	0	RPS24
1.3727e-238	0.950003	0.889	0.683	3.77286e-234	0	IL32
5.96242e-236	1.07012	0.776	0.514	1.63877e-231	0	PPP1CB
9.56496e-223	1.97872	0.368	0.117	2.62893e-218	0	YBX3
3.37902e-222	0.650316	0.983	0.91	9.28723e-218	0	ZFP36
1.04634e-216	1.30832	0.627	0.342	2.87587e-212	0	NAMPT
5.03789e-208	0.877031	0.848	0.632	1.38466e-203	0	ZNF331
1.15527e-207	0.462773	0.996	0.977	3.17525e-203	0	RPL6
9.91329e-207	1.46769	0.521	0.245	2.72467e-202	0	GABARAPL1
9.37475e-205	0.955795	0.636	0.333	2.57665e-200	0	ZBTB16
3.28672e-194	1.10661	0.653	0.383	9.03355e-190	0	CCND2
2.18681e-190	1.23914	0.55	0.277	6.01046e-186	0	MAP3K1
1.10342e-187	0.411928	0.999	0.985	3.03274e-183	0	RPL39
1.32613e-186	1.68862	0.379	0.142	3.64486e-182	0	RILPL2
7.84056e-184	1.65874	0.429	0.185	2.15498e-179	0	ARL5B
9.51252e-182	1.12154	0.598	0.334	2.61452e-177	0	TAGLN2
1.22722e-181	1.38611	0.585	0.345	3.37302e-177	0	SKI
2.74067e-181	0.727928	0.879	0.735	7.53274e-177	0	TPM3
1.52974e-180	1.26557	0.546	0.284	4.20449e-176	0	ELL2
1.61109e-180	0.689281	0.92	0.799	4.42809e-176	0	HSP90AB1
9.25187e-179	1.24075	0.572	0.305	2.54288e-174	0	GPR183
4.45626e-177	0.924613	0.739	0.499	1.2248e-172	0	LRRFIP1
3.00256e-176	-0.55463	0.988	0.994	8.25255e-172	0	MT.ND5
1.41794e-174	0.486022	0.99	0.939	3.8972e-170	0	RPL5
1.01869e-172	0.684008	0.897	0.76	2.79986e-168	0	EEF2
1.13159e-168	0.913115	0.737	0.499	3.11017e-164	0	PTGER4
6.01962e-167	1.8711	0.311	0.106	1.65449e-162	0	GAS7
8.58154e-167	1.08845	0.644	0.397	2.35864e-162	0	LTB
7.28272e-164	0.459244	0.988	0.953	2.00166e-159	0	RPS7
4.53139e-163	1.18825	0.542	0.295	1.24545e-158	0	ITPRIP
4.94259e-163	1.58116	0.357	0.138	1.35847e-158	0	ADAM19
1.83916e-162	1.07879	0.581	0.323	5.05494e-158	0	ZBTB10
8.11628e-160	-1.88529	0.147	0.387	2.23076e-155	0	IL2RB
2.54701e-159	1.09772	0.603	0.366	7.00045e-155	0	PIM3
1.12877e-158	0.708498	0.877	0.729	3.10244e-154	0	MCL1
5.85197e-158	0.599825	0.961	0.864	1.60841e-153	0	TSC22D3
6.56923e-158	0.570397	0.938	0.829	1.80555e-153	0	PFN1
8.66774e-158	0.442946	0.993	0.969	2.38233e-153	0	RPL15
3.97575e-155	1.0292	0.648	0.408	1.09273e-150	0	CD55
1.14266e-154	1.10894	0.6	0.367	3.14059e-150	0	BCL9L
6.17623e-154	1.26735	0.452	0.216	1.69754e-149	0	CDKN2D
1.28812e-151	0.65861	0.884	0.734	3.5404e-147	0	UBE2D3
1.70107e-151	0.993602	0.704	0.479	4.6754e-147	0	NFKB1
1.9544e-151	0.301989	1	0.995	5.37166e-147	0	RPS6
1.10834e-150	1.26072	0.471	0.24	3.04626e-146	0	TOB2
2.66252e-150	0.746365	0.858	0.714	7.31794e-146	0	HSPA5
8.8463e-150	0.581443	0.924	0.823	2.43141e-145	0	RPLP0
9.17768e-148	-0.783286	0.661	0.821	2.52249e-143	0	MT.ATP8
1.08286e-147	0.848962	0.678	0.432	2.97625e-143	0	B4GALT1
2.5352e-146	0.594886	0.95	0.835	6.96799e-142	0	NFKBIA
3.05051e-146	0.973648	0.543	0.296	8.38431e-142	0	S100A4
3.81601e-146	0.456837	0.975	0.912	1.04883e-141	0	HSP90AA1
8.95649e-145	1.55219	0.326	0.126	2.46169e-140	0	SIK1B
5.40843e-143	1.23468	0.445	0.222	1.48651e-138	0	ATF3
7.19851e-137	0.822491	0.884	0.779	1.97851e-132	0	ZFP36L1
7.62454e-137	-2.00058	0.138	0.35	2.0956e-132	0	NUCB2
1.03223e-135	0.456142	0.972	0.877	2.83709e-131	0	CD69
5.42034e-134	1.48206	0.331	0.135	1.48978e-129	0	TMBIM1
1.46613e-133	0.575446	0.922	0.845	4.02966e-129	0	YWHAZ
2.56533e-133	0.561815	0.915	0.792	7.0508e-129	0	UBC
1.69168e-130	0.543514	0.933	0.855	4.64957e-126	0	RACK1
1.64203e-129	1.55877	0.403	0.204	4.51312e-125	0	MT2A
2.93015e-128	0.575599	0.9	0.806	8.05353e-124	0	AC010422.3
5.79581e-127	1.00495	0.57	0.358	1.59298e-122	0	MIDN
1.91999e-125	1.29636	0.386	0.186	5.27709e-121	0	KPNA2
2.68743e-125	1.38315	0.329	0.139	7.38641e-121	0	EMP3
7.71076e-124	0.719852	0.691	0.462	2.1193e-119	0	FOSL2
1.1219e-122	0.356824	0.996	0.983	3.08354e-118	0	RPS16
2.70471e-122	0.509116	0.925	0.821	7.4339e-118	0	RPS5
1.41664e-120	0.931971	0.544	0.323	3.89363e-116	0	TUBB
2.22159e-120	0.931559	0.521	0.299	6.10604e-116	0	IDI1
7.6389e-120	1.34032	0.339	0.149	2.09955e-115	0	KLF10
8.18117e-120	0.396908	0.991	0.955	2.24859e-115	0	RPL13
1.95531e-119	1.25592	0.367	0.174	5.37417e-115	0	ETV3
3.24854e-119	1.39585	0.335	0.149	8.9286e-115	0	CDKN1A
4.82249e-119	0.316887	1	0.997	1.32546e-114	0	PTMA
1.64779e-118	1.05761	0.488	0.278	4.52896e-114	0	RHOG
6.16805e-118	0.310037	0.998	0.987	1.69529e-113	0	RPS13
2.22307e-117	0.368412	0.993	0.961	6.11011e-113	0	RPL7
2.90074e-117	1.26377	0.465	0.265	7.97267e-113	0	MYC
7.1801e-117	-0.657198	0.71	0.839	1.97345e-112	0	MT.ND4L
1.78509e-116	0.632789	0.771	0.546	4.90633e-112	0	IL6ST
1.28604e-115	0.936046	0.555	0.348	3.53469e-111	0	GSTK1
2.53253e-115	1.00532	0.503	0.292	6.96066e-111	0	PLP2
6.78324e-114	0.372608	0.989	0.959	1.86437e-109	0	RPL10A
7.43661e-114	1.21224	0.447	0.253	2.04395e-109	0	SGK1
1.23671e-112	-1.41398	0.192	0.395	3.39908e-108	0	AKNA
1.68387e-111	0.775516	0.726	0.549	4.62811e-107	0	SLC25A3
3.62344e-110	0.695655	0.741	0.562	9.95902e-106	0	MYL6
6.16164e-110	0.506562	0.897	0.78	1.69353e-105	0	EEF1B2
7.51408e-110	-2.33559	0.125	0.301	2.06525e-105	0	CST7
1.55162e-109	0.455242	0.952	0.872	4.26462e-105	0	OOEP
2.92546e-109	1.39936	0.341	0.162	8.04062e-105	0	IFFO2
4.07902e-109	0.370572	0.988	0.956	1.12112e-104	0	RPS2
5.57303e-108	0.374162	0.991	0.953	1.53175e-103	0	RPL4
3.44689e-107	1.10666	0.418	0.224	9.47378e-103	0	PNPLA8
5.51703e-107	0.302818	0.999	0.989	1.51635e-102	0	RPL13A
9.70082e-107	1.18702	0.401	0.216	2.66627e-102	0	ICOS
6.92889e-106	-1.21612	0.315	0.505	1.9044e-101	0	BACH2
7.11311e-105	0.795092	0.589	0.379	1.95504e-100	0	SOCS3
3.0274e-103	1.38908	0.313	0.144	8.3208e-99	0	NEU1
4.57396e-102	0.913052	0.485	0.287	1.25715e-97	0	NOSIP
7.25191e-102	0.438319	0.897	0.725	1.99319e-97	0	DUSP2
2.68296e-100	0.323906	0.992	0.971	7.37413e-96	0	RPL38
6.29275e-100	0.347763	0.957	0.812	1.72956e-95	0	KLF2
9.43421e-100	0.31724	0.996	0.98	2.59299e-95	0	RPS3A
2.7855e-99	-0.912693	0.648	0.737	7.65596e-95	0	FYB1
4.93132e-99	0.935998	0.457	0.266	1.35537e-94	0	FXYD5
4.82975e-98	1.03364	0.391	0.208	1.32746e-93	0	SH2B3
9.86528e-97	0.744791	0.594	0.394	2.71147e-92	0	RAB8B
1.45219e-95	-0.702505	0.623	0.74	3.99133e-91	0	RPS26
3.94392e-95	-1.68864	0.13	0.3	1.08399e-90	0	TGFBR2
3.96428e-94	0.553687	0.849	0.734	1.08958e-89	0	GAPDH
7.95067e-93	-1.06481	0.334	0.512	2.18524e-88	0	ITGAL
1.0064e-92	0.855135	0.631	0.461	2.7661e-88	0	ZFAND5
1.12585e-92	0.587321	0.792	0.642	3.09441e-88	0	ZFAS1
3.04465e-92	0.381319	0.966	0.926	8.36821e-88	0	RPS11
6.27246e-92	0.534324	0.666	0.444	1.72398e-87	0	AHNAK
5.79768e-91	0.885915	0.442	0.255	1.59349e-86	0	IL4R
2.109e-90	1.01373	0.395	0.218	5.79659e-86	0	SIAH2
3.40897e-90	1.04652	0.347	0.176	9.36956e-86	0	MAF
3.87467e-90	0.665473	0.653	0.469	1.06495e-85	0	RHOH
5.57195e-90	0.301849	0.994	0.973	1.53145e-85	0	RPS25
5.74397e-90	0.416825	0.963	0.904	1.57873e-85	0	RPS18
6.84587e-90	0.907006	0.449	0.263	1.88159e-85	0	PRNP
2.02984e-87	0.967575	0.456	0.279	5.579e-83	0	CEBPZ
5.29287e-87	0.336137	0.987	0.953	1.45475e-82	0	RPL14
2.90603e-86	1.13248	0.333	0.171	7.98723e-82	0	ANXA5
3.43751e-86	0.718636	0.664	0.496	9.44801e-82	0	PDE4D
4.15824e-85	0.714571	0.642	0.465	1.14289e-80	0	REL
4.00212e-84	0.836641	0.44	0.26	1.09998e-79	0	PLAC8
1.21665e-83	0.890732	0.473	0.299	3.34397e-79	0	CYCS
1.8401e-83	0.69109	0.621	0.447	5.0575e-79	0	SLC25A5
2.89934e-83	0.329713	0.984	0.951	7.96883e-79	0	GNAS
3.78656e-83	1.06142	0.338	0.178	1.04074e-78	0	IFITM1
9.30194e-82	0.970999	0.408	0.241	2.55664e-77	0	DDIT4
2.2668e-80	0.576648	0.623	0.434	6.23029e-76	0	PER1
3.62047e-80	-0.651885	0.906	0.918	9.95086e-76	0	JUN
8.58313e-80	0.366146	0.944	0.883	2.35907e-75	0	RPL27
1.25248e-79	0.979526	0.391	0.227	3.44244e-75	0	KDM6B
3.09093e-79	0.389835	0.942	0.885	8.49542e-75	0	NPM1
7.07296e-79	0.872894	0.532	0.372	1.944e-74	0	MKNK2
7.87828e-79	-0.714973	0.556	0.688	2.16534e-74	0	CELF2
1.4539e-78	0.455682	0.856	0.748	3.99605e-74	0	YPEL5
2.47831e-78	0.549596	0.778	0.645	6.81162e-74	0	HINT1
1.32375e-77	0.41668	0.87	0.732	3.63832e-73	0	TXNIP
2.35246e-77	0.52597	0.831	0.716	6.46574e-73	0	GNAI2
2.44951e-77	0.344997	0.967	0.913	6.73249e-73	0	RPL12
3.08376e-77	0.93208	0.364	0.204	8.47572e-73	0	CSGALNACT1
3.92108e-77	0.363015	0.943	0.881	1.07771e-72	0	UBA52
8.39788e-77	0.757124	0.582	0.416	2.30816e-72	0	PPP4R3A
8.89562e-75	0.345605	0.973	0.93	2.44496e-70	0	RPL37A
1.42427e-74	0.334568	0.969	0.922	3.91459e-70	0	NAP1L1
2.23388e-74	0.627888	0.632	0.466	6.13983e-70	0	LDHA
3.06603e-74	-1.16995	0.207	0.369	8.42698e-70	0	CEP85L
4.829e-74	0.461976	0.865	0.777	1.32725e-69	0	SF1
7.02524e-74	0.511832	0.743	0.577	1.93089e-69	0	PPP1R15A
1.00478e-73	0.542797	0.748	0.595	2.76164e-69	0	SBDS
1.11824e-72	0.705043	0.536	0.368	3.07347e-68	0	SPTBN1
1.7657e-72	0.831128	0.421	0.256	4.85303e-68	0	ARID5B
2.95966e-72	-1.24328	0.216	0.369	8.13462e-68	0	SYNE1
4.24622e-72	0.64601	0.573	0.399	1.16707e-67	0	IRS2
7.95331e-71	0.756701	0.477	0.311	2.18597e-66	0	ETF1
1.30708e-70	0.756836	0.524	0.362	3.59251e-66	0	TPM4
2.03798e-70	-1.34115	0.168	0.318	5.60138e-66	0	STAT4
4.79636e-70	0.487565	0.814	0.688	1.31828e-65	0	STEAP1B
1.68268e-69	0.347506	0.949	0.882	4.62484e-65	0	RPS15A
6.24621e-69	0.778646	0.497	0.337	1.71677e-64	0	PPP1R15B
1.47307e-68	0.569829	0.686	0.538	4.04873e-64	0	HNRNPA0
2.00632e-68	0.689138	0.612	0.462	5.51437e-64	0	CBX4
3.44878e-68	0.820317	0.491	0.337	9.47898e-64	0	CCNT1
3.64593e-68	0.648551	0.546	0.383	1.00208e-63	0	WHAMM
1.46509e-67	0.300464	0.974	0.94	4.02681e-63	0	RPL37
1.92424e-67	-0.586496	0.726	0.813	5.28877e-63	0	FYN
2.62545e-67	0.727877	0.458	0.298	7.21605e-63	0	BCAS2
3.5584e-67	0.674554	0.533	0.37	9.78027e-63	0	CREM
2.30761e-66	0.774674	0.317	0.172	6.34247e-62	0	HPGD
1.27099e-65	0.664528	0.58	0.422	3.4933e-61	0	MAP1LC3B
1.42625e-65	1.003	0.305	0.166	3.92005e-61	0	ARL4A
2.35068e-65	0.407752	0.874	0.779	6.46085e-61	0	HNRNPDL
2.62718e-65	0.481521	0.739	0.585	7.22079e-61	0	PCBP1
9.10146e-65	0.634491	0.559	0.398	2.50154e-60	0	CD7
3.36543e-64	0.556867	0.648	0.5	9.24988e-60	0	RPL8
5.47645e-64	0.601447	0.593	0.434	1.5052e-59	0	GSPT1
6.74212e-64	0.52274	0.61	0.446	1.85307e-59	0	TAGAP
2.39232e-63	0.661594	0.479	0.317	6.57529e-59	0	SAMHD1
5.20751e-63	0.561612	0.685	0.554	1.43128e-58	0	RHOA
5.4186e-63	0.557499	0.612	0.455	1.4893e-58	0	PABPC3
1.04995e-62	0.47852	0.734	0.584	2.88579e-58	0	TMEM123
1.3977e-62	0.753761	0.467	0.315	3.84159e-58	0	MEF2D
2.86078e-62	-0.800077	0.482	0.6	7.86286e-58	0	DGKA
1.67439e-61	0.573173	0.64	0.498	4.60207e-57	0	LAPTM5
3.05783e-61	0.827607	0.39	0.244	8.40446e-57	0	TRIB2
6.60546e-60	0.853233	0.366	0.223	1.81551e-55	0	TOR1AIP1
8.38111e-59	0.328287	0.95	0.895	2.30355e-54	0	RPL19
5.6149e-58	0.752625	0.413	0.267	1.54325e-53	0	RELA
1.18311e-57	0.779656	0.33	0.194	3.25178e-53	0	CAPN2
3.59439e-57	0.438	0.799	0.694	9.87917e-53	0	ATF4
4.12098e-57	0.319792	0.936	0.886	1.13265e-52	0	RBM39
4.22237e-57	0.452475	0.757	0.634	1.16052e-52	0	MYH9
4.62446e-57	0.733015	0.465	0.319	1.27103e-52	0	CLEC2B
1.6628e-56	0.428532	0.788	0.675	4.5702e-52	0	CLK1
2.14294e-56	-1.23142	0.215	0.346	5.88987e-52	0	TRABD2A
4.07974e-56	0.381227	0.89	0.813	1.12132e-51	0	CCNL1
2.77865e-55	-0.507732	0.732	0.802	7.63711e-51	0	MBNL1
2.93993e-55	0.880733	0.315	0.186	8.08039e-51	0	RBM38
1.25774e-54	0.609626	0.536	0.391	3.4569e-50	0	HSPA9
5.10821e-54	-0.643708	0.646	0.718	1.40399e-49	0	TCF7
5.48704e-54	0.347532	0.871	0.777	1.50811e-49	0	RPL26
6.01385e-54	0.420285	0.756	0.621	1.65291e-49	0	DNAJA1
6.25081e-54	0.591223	0.531	0.383	1.71804e-49	0	PABPC4
3.85897e-53	-0.765032	0.457	0.571	1.06064e-48	0	CD96
1.78176e-52	0.575842	0.519	0.371	4.89718e-48	0	GADD45B
1.811e-52	0.524943	0.482	0.329	4.97754e-48	0	PXN
3.76598e-52	-0.576915	0.658	0.736	1.03508e-47	0	BCL11B
7.34021e-52	0.436445	0.788	0.686	2.01746e-47	0	VAMP2
1.03971e-51	-0.846088	0.341	0.47	2.85765e-47	0	PDE7A
1.30078e-51	0.473624	0.642	0.499	3.5752e-47	0	ARF1
1.94948e-51	0.424719	0.741	0.612	5.35813e-47	0	ELF1
4.90937e-51	-0.818638	0.339	0.466	1.34934e-46	0	PARP8
8.2989e-51	0.300008	0.926	0.859	2.28095e-46	0	CCNI
1.6551e-50	0.382563	0.781	0.664	4.54904e-46	0	CHCHD3
7.3738e-50	-0.826992	0.302	0.432	2.02669e-45	0	OXNAD1
1.34852e-49	0.585692	0.491	0.343	3.7064e-45	0	LINC01435
1.55306e-49	0.837091	0.317	0.195	4.26859e-45	0	VSIR
1.61872e-49	0.667783	0.475	0.343	4.44904e-45	0	HDGF
2.15152e-49	0.403676	0.758	0.629	5.91345e-45	0	BTF3
2.95351e-49	0.519671	0.591	0.454	8.11771e-45	0	ATP5F1B
3.24594e-49	-0.783758	0.418	0.536	8.92146e-45	0	ANKRD44
4.54149e-49	-0.330799	0.972	0.981	1.24823e-44	0	RORA
6.14221e-49	-1.09082	0.205	0.328	1.68819e-44	0	CMIP
8.33254e-49	-0.684847	0.461	0.576	2.2902e-44	0	PNISR
1.33914e-48	0.569034	0.404	0.269	3.68063e-44	0	PRKD3
1.42859e-48	0.60981	0.63	0.509	3.92647e-44	0	PIK3R1
7.28724e-48	0.626772	0.389	0.254	2.0029e-43	0	AC008914.1
4.28689e-47	0.410415	0.777	0.669	1.17825e-42	0	ITGB2
7.29749e-47	-0.720771	0.322	0.451	2.00571e-42	0	NUCKS1
8.4024e-47	0.359114	0.84	0.745	2.3094e-42	0	ANP32B
5.30272e-46	0.321666	0.878	0.81	1.45745e-41	0	SFPQ
5.51735e-46	0.535801	0.489	0.352	1.51644e-41	0	SQSTM1
6.96957e-46	-0.853984	0.285	0.407	1.91559e-41	0	N4BP2L2
7.72395e-46	0.620127	0.416	0.282	2.12293e-41	0	OPTN
9.98503e-46	0.52161	0.556	0.423	2.74438e-41	0	EIF3L
3.98133e-45	-0.717796	0.449	0.56	1.09427e-40	0	PRKCH
7.3179e-45	0.326139	0.868	0.796	2.01133e-40	0	CD44
1.01209e-44	0.570439	0.485	0.352	2.78173e-40	0	PPP2CA
1.92801e-44	0.442206	0.663	0.537	5.29914e-40	0	CD5
2.86396e-44	0.562114	0.497	0.368	7.87158e-40	0	RCC1
1.37757e-43	-0.886831	0.225	0.344	3.78626e-39	0	MGAT4A
1.77656e-43	0.357896	0.776	0.668	4.88289e-39	0	NBEAL1
2.24353e-43	-1.04197	0.24	0.356	6.16635e-39	0	RORA.AS1
6.43124e-43	-1.61949	0.314	0.406	1.76763e-38	0	TOX2
6.81112e-43	-0.791211	0.369	0.477	1.87204e-38	0	CLEC2D
6.9911e-43	0.611074	0.407	0.279	1.9215e-38	0	AZIN1
1.52618e-42	-0.772815	0.43	0.53	4.19471e-38	0	CAMK4
2.83307e-42	-0.943299	0.224	0.337	7.78669e-38	0	SLFN5
6.15056e-42	0.586149	0.444	0.317	1.69048e-37	0	SNU13
7.34226e-42	0.341712	0.714	0.579	2.01802e-37	0	IER5
9.19377e-42	0.554563	0.47	0.341	2.52691e-37	0	SLC25A6
2.00681e-41	0.612003	0.446	0.319	5.51573e-37	0	PELI1
3.05013e-41	0.595794	0.395	0.271	8.38327e-37	0	PPP3CA
3.11212e-41	0.630691	0.453	0.328	8.55367e-37	0	CALR
1.51119e-40	-0.48125	0.611	0.698	4.15351e-36	0	SRSF11
2.57228e-40	-0.93671	0.197	0.308	7.0699e-36	0	ARRDC3
4.36964e-40	0.67845	0.327	0.212	1.201e-35	0	OSER1
8.61712e-40	0.443388	0.64	0.517	2.36842e-35	0	MSN
9.60028e-40	-0.632617	0.438	0.543	2.63864e-35	0	RNF213
2.66679e-39	0.532843	0.476	0.352	7.32967e-35	0	PKM
4.83355e-39	0.437258	0.541	0.415	1.3285e-34	0	AUTS2
4.98189e-39	0.461602	0.573	0.444	1.36927e-34	0	CAST
1.0519e-38	-0.523765	0.505	0.606	2.89114e-34	0	CIRBP
1.61252e-38	-0.675137	0.415	0.517	4.43202e-34	0	ATM
1.7334e-38	-1.26246	0.226	0.328	4.76425e-34	0	STAT1
2.24725e-38	0.426256	0.628	0.499	6.17656e-34	0	RPL29
3.04922e-38	0.303129	0.832	0.748	8.38079e-34	0	RPL7A
1.75848e-37	0.361845	0.743	0.643	4.83319e-33	0	SET
4.1446e-37	0.400738	0.68	0.569	1.13914e-32	0	EIF5
7.25509e-37	-0.803689	0.197	0.306	1.99406e-32	0	GOLGA8B
8.02329e-37	-0.819821	0.199	0.307	2.2052e-32	0	ZNF292
9.76054e-37	0.40541	0.651	0.538	2.68269e-32	0	RPL18A
1.45804e-36	0.605602	0.361	0.248	4.00741e-32	0	TUBB4B
1.48692e-36	0.543126	0.439	0.322	4.0868e-32	0	AL606489.1
2.38028e-36	0.638583	0.322	0.214	6.5422e-32	0	ISCA1
3.00817e-36	-0.539513	0.424	0.533	8.26796e-32	0	ANKRD12
7.92802e-36	0.374191	0.669	0.558	2.17902e-31	0	MORF4L1
8.99662e-36	-0.582857	0.441	0.546	2.47272e-31	0	OGA
1.76557e-35	0.441111	0.528	0.406	4.85267e-31	0	PSME1
3.35413e-35	0.382944	0.645	0.532	9.21882e-31	0	RPL18
3.48727e-35	0.4801	0.57	0.456	9.58477e-31	0	GPBP1
4.75774e-35	0.337538	0.702	0.584	1.30767e-30	0	CHD1
5.03739e-35	0.303502	0.82	0.726	1.38453e-30	0	RPS21
5.55231e-35	0.329063	0.753	0.642	1.52605e-30	0	EIF3E
2.21472e-34	-0.595726	0.386	0.49	6.08716e-30	0	MT.ND6
4.14074e-34	0.309223	0.822	0.748	1.13808e-29	0	ARPC2
4.27838e-34	0.305693	0.784	0.677	1.17591e-29	0	RPS15
5.38793e-34	0.58572	0.345	0.236	1.48087e-29	0	TPI1
5.81978e-34	-0.701707	0.319	0.424	1.59957e-29	0	HMGB2
6.03771e-34	0.558828	0.319	0.211	1.65946e-29	0	MAL
9.4143e-34	0.738139	0.355	0.253	2.58752e-29	0	GADD45A
1.2605e-33	0.586398	0.318	0.213	3.46449e-29	0	CHD4
1.33437e-33	0.503891	0.386	0.274	3.66751e-29	0	SSBP3
1.34219e-33	-0.529114	0.585	0.65	3.689e-29	0	DDX17
1.36762e-33	0.660256	0.388	0.284	3.75889e-29	0	JMY
1.84834e-33	-0.34021	0.778	0.832	5.08017e-29	0	STK17B
3.46359e-33	0.4433	0.58	0.473	9.51968e-29	0	AES
7.90361e-33	-0.810979	0.59	0.645	2.17231e-28	0	CD74
1.05223e-32	-0.707202	0.265	0.369	2.89207e-28	0	FOXP1
1.2702e-32	-0.629548	0.284	0.391	3.49114e-28	0	LIMD2
1.55774e-32	0.46494	0.493	0.375	4.28146e-28	0	RSL1D1
2.49511e-32	0.40765	0.6	0.488	6.85782e-28	0	ITPKB
3.64818e-32	0.590156	0.353	0.246	1.0027e-27	0	DNAJB9
3.85547e-32	0.388401	0.597	0.483	1.05968e-27	0	NHSL2
3.96129e-32	-0.710032	0.325	0.424	1.08876e-27	0	DOCK8
5.65064e-32	0.368103	0.636	0.521	1.55308e-27	0	KIZ.AS1
7.6998e-32	-0.633453	0.355	0.454	2.11629e-27	0	ITK
1.0976e-31	0.451979	0.572	0.468	3.01677e-27	0	EIF3A
1.45099e-31	-0.755989	0.417	0.497	3.98806e-27	0	ABLIM1
1.66577e-31	0.55639	0.337	0.233	4.57836e-27	0	AC078923.1
1.82537e-31	-0.901452	0.209	0.304	5.01702e-27	0	ARPC5
2.35445e-31	-0.733254	0.274	0.375	6.4712e-27	0	KIAA1551
2.39882e-31	0.656687	0.323	0.224	6.59317e-27	0	UQCRH
2.90479e-31	0.398614	0.452	0.336	7.98381e-27	0	ADGRE5
2.95167e-31	0.579581	0.314	0.213	8.11266e-27	0	ZBTB21
5.04042e-31	-0.764205	0.207	0.304	1.38536e-26	0	CDK17
3.03654e-30	0.452107	0.478	0.367	8.34593e-26	0	CCNH
3.1337e-30	0.474021	0.421	0.312	8.61298e-26	0	CCT2
5.08367e-30	-0.706023	0.329	0.423	1.39725e-25	0	LITAF
1.15607e-29	-0.856519	0.223	0.315	3.17747e-25	0	THEMIS
1.16596e-29	0.361486	0.649	0.542	3.20465e-25	0	ZNF90
1.72617e-29	-0.690579	0.25	0.346	4.74439e-25	0	PUM2
2.01197e-29	0.312488	0.779	0.698	5.5299e-25	0	BRD2
2.2022e-29	0.348395	0.732	0.645	6.05275e-25	0	DDX3X
6.58026e-29	0.455095	0.487	0.382	1.80859e-24	0	PCF11
9.58291e-29	0.407999	0.454	0.345	2.63386e-24	0	CD37
1.29512e-28	0.488868	0.367	0.265	3.55965e-24	0	GDI2
1.92448e-28	0.322169	0.711	0.623	5.28943e-24	0	SEPT9
3.64012e-28	0.536503	0.357	0.26	1.00049e-23	0	AKIRIN1
4.01707e-28	0.307801	0.652	0.545	1.10409e-23	0	FTL
4.40337e-28	-0.601067	0.384	0.472	1.21027e-23	0	RASGRP1
4.74975e-28	0.486965	0.393	0.29	1.30547e-23	0	CAMLG
5.17006e-28	-0.628616	0.293	0.387	1.42099e-23	0	ATF7IP
5.51502e-28	0.480653	0.479	0.377	1.5158e-23	0	RANBP2
6.94578e-28	0.462235	0.424	0.321	1.90905e-23	0	HBP1
9.38699e-28	0.48693	0.416	0.314	2.58001e-23	0	PHF12
1.11541e-27	-0.77462	0.72	0.728	3.06571e-23	0	SATB1
1.18665e-27	0.452949	0.424	0.323	3.2615e-23	0	H2AFY
2.09069e-27	0.49562	0.394	0.29	5.74626e-23	0	PPP1R18
2.83113e-27	-0.697629	0.479	0.542	7.78136e-23	0	SYNE2
4.27912e-27	0.410159	0.453	0.346	1.17612e-22	0	1
9.20049e-27	-0.498906	0.399	0.494	2.52875e-22	0	NKTR
1.22934e-26	0.484348	0.409	0.311	3.37884e-22	0	1
4.62421e-26	-0.688579	0.283	0.373	1.27097e-21	0	TNFAIP8
5.95173e-26	-0.574125	0.311	0.402	1.63583e-21	0	KANSL1
1.35408e-25	0.425	0.325	0.23	3.72169e-21	0	PLCL2
1.39999e-25	0.428923	0.38	0.283	3.84787e-21	0	SUCO
1.83485e-25	-0.705597	0.439	0.5	5.04309e-21	0	LAT
2.02769e-25	0.470923	0.341	0.248	5.57311e-21	0	JOSD1
2.03431e-25	0.315553	0.633	0.53	5.5913e-21	0	DAPK1
3.51585e-25	0.417207	0.477	0.38	9.66333e-21	0	ASTN2
4.99651e-25	-0.576513	0.411	0.491	1.37329e-20	0	UTRN
5.95056e-25	-0.650726	0.264	0.348	1.63551e-20	0	AC006059.1
7.78912e-25	-0.731953	0.241	0.325	2.14084e-20	0	TNRC6C
2.22708e-24	0.533222	0.338	0.248	6.12113e-20	0	TES
4.65326e-24	0.41287	0.433	0.334	1.27895e-19	0	STAU1
5.20904e-24	0.368092	0.49	0.388	1.4317e-19	0	CD28
5.82062e-24	0.389987	0.547	0.455	1.5998e-19	0	YY1
6.04187e-24	-0.413933	0.577	0.64	1.66061e-19	0	PDCD4
6.18574e-24	-0.648747	0.265	0.351	1.70015e-19	0	FCMR
6.2965e-24	0.599819	0.332	0.246	1.73059e-19	0	USP10
6.76239e-24	0.413453	0.469	0.375	1.85864e-19	0	TXNRD1
7.94203e-24	0.385289	0.446	0.348	2.18287e-19	0	RAB1A
8.31312e-24	0.381822	0.49	0.394	2.28486e-19	0	RPS10
1.45629e-23	0.363456	0.417	0.317	4.00262e-19	0	KLF3
2.29282e-23	-0.567362	0.337	0.422	6.30181e-19	0	PCM1
2.68084e-23	-0.684791	0.256	0.339	7.3683e-19	0	USP47
3.11332e-23	0.301225	0.59	0.489	8.55697e-19	0	RPL36
3.80977e-23	-0.473845	0.648	0.699	1.04711e-18	0	ZBTB20
4.32124e-23	-0.65666	0.277	0.359	1.18769e-18	0	FOXO1
5.54473e-23	-0.500952	0.363	0.447	1.52397e-18	0	ARHGEF1
6.6764e-23	0.547226	0.304	0.219	1.83501e-18	0	UBE2J1
7.54468e-23	-0.534598	0.313	0.4	2.07365e-18	0	PSIP1
7.56215e-23	-0.689344	0.419	0.486	2.07846e-18	0	EML4
9.85049e-23	0.359814	0.516	0.425	2.70741e-18	0	MTCH1
1.08561e-22	0.457213	0.321	0.235	2.98381e-18	0	PPA1
1.23387e-22	0.489068	0.358	0.269	3.39128e-18	0	CUTA
1.32305e-22	0.410291	0.472	0.378	3.6364e-18	0	DDX3Y
1.39004e-22	-0.6347	0.254	0.337	3.82052e-18	0	U2SURP
1.39613e-22	0.35026	0.444	0.344	3.83725e-18	0	SELENOK
1.65823e-22	-0.514957	0.323	0.41	4.55766e-18	0	HLA.F
1.69463e-22	0.407805	0.377	0.287	4.6577e-18	0	KLF9
1.74441e-22	0.361457	0.496	0.4	4.79451e-18	0	ARF6
2.01185e-22	0.441414	0.32	0.232	5.52956e-18	0	MEF2A
5.35803e-22	0.397902	0.386	0.296	1.47266e-17	0	RNF138
5.58398e-22	-0.617142	0.315	0.395	1.53476e-17	0	CD81
6.67761e-22	-0.302083	0.77	0.804	1.83534e-17	0	HMGB1
1.00014e-21	0.469842	0.343	0.258	2.7489e-17	0	ENO1
1.1059e-21	0.456772	0.307	0.224	3.03956e-17	0	ETV6
1.30056e-21	-0.595489	0.271	0.354	3.5746e-17	0	RNF19A
1.31671e-21	0.394713	0.539	0.451	3.61898e-17	0	RBBP6
1.86614e-21	0.303076	0.589	0.496	5.12908e-17	0	EIF3F
3.60511e-21	0.332187	0.543	0.453	9.90864e-17	0	RPL35
5.29265e-21	0.426287	0.343	0.258	1.45469e-16	0	LDHB
5.71115e-21	0.458926	0.372	0.285	1.56971e-16	0	AC135178.3
7.68277e-21	0.336029	0.454	0.36	2.11161e-16	0	VAPA
1.56671e-20	0.374239	0.486	0.398	4.3061e-16	0	CCDC88C
1.65e-20	-0.450033	0.407	0.485	4.53503e-16	0	HCLS1
1.70909e-20	-0.623794	0.255	0.331	4.69744e-16	0	PRRC2B
1.89483e-20	0.423211	0.307	0.226	5.20795e-16	0	NDEL1
1.97426e-20	-0.644095	0.251	0.329	5.42624e-16	0	BTN3A1
1.99506e-20	0.309873	0.522	0.427	5.48342e-16	0	ATXN2L
2.38423e-20	-0.438721	0.341	0.427	6.55305e-16	0	PHF3
3.88344e-20	0.329732	0.527	0.431	1.06736e-15	0	SLC38A2
3.91124e-20	-0.693221	0.329	0.396	1.07501e-15	0	NFKBIZ
7.25504e-20	-0.503825	0.461	0.525	1.99405e-15	0	FOXN3
7.50716e-20	-0.623579	0.246	0.322	2.06334e-15	0	RBM26
7.7465e-20	0.410407	0.446	0.363	2.12912e-15	0	HERPUD2
8.74126e-20	0.402944	0.477	0.394	2.40254e-15	0	GGNBP2
8.95385e-20	-0.560797	0.306	0.381	2.46097e-15	0	TRAF3IP3
1.13404e-19	-0.451618	0.49	0.558	3.11692e-15	0	TNRC6B
1.62981e-19	-0.491423	0.362	0.437	4.47954e-15	0	SCAF11
2.35687e-19	-0.546381	0.256	0.334	6.47784e-15	0	ARHGAP9
3.07017e-19	0.336058	0.476	0.389	8.43836e-15	0	GPSM3
6.12256e-19	0.388	0.397	0.311	1.68278e-14	0	SYAP1
6.786e-19	-0.613311	0.33	0.402	1.86513e-14	0	CBLB
8.04453e-19	-0.650232	0.252	0.324	2.21104e-14	0	USP3
8.59211e-19	0.312139	0.393	0.304	2.36154e-14	0	IFRD1
1.53079e-18	0.334777	0.402	0.316	4.20738e-14	0	MALT1
2.71187e-18	-0.581254	0.379	0.448	7.45357e-14	0	OSBPL8
4.79687e-18	-0.457235	0.276	0.352	1.31842e-13	0	PRPF4B
5.18973e-18	0.399456	0.346	0.266	1.4264e-13	0	DYNLL2
5.6288e-18	-0.573665	0.316	0.386	1.54707e-13	0	PTK2B
6.01344e-18	0.406817	0.358	0.277	1.65279e-13	0	PPP4R2
7.7352e-18	-0.545754	0.285	0.358	2.12602e-13	0	GLG1
9.29867e-18	0.396194	0.372	0.295	2.55574e-13	0	TTC33
9.53151e-18	0.411701	0.377	0.3	2.61974e-13	0	XRCC6
1.09557e-17	0.393538	0.324	0.247	3.01119e-13	0	CHD7
1.09672e-17	-0.504894	0.246	0.319	3.01435e-13	0	RBM33
1.13884e-17	-0.377445	0.449	0.519	3.1301e-13	0	TMC8
1.25075e-17	-0.514651	0.305	0.377	3.43768e-13	0	AKAP9
1.43466e-17	0.32201	0.388	0.304	3.94316e-13	0	STK10
4.90403e-17	0.353105	0.549	0.476	1.34787e-12	0	RASSF5
4.99975e-17	0.438077	0.343	0.269	1.37418e-12	0	GOLGA7
5.80589e-17	0.334262	0.49	0.413	1.59575e-12	0	C9orf78
6.22445e-17	0.345408	0.442	0.364	1.71079e-12	0	COMMD6
1.10842e-16	0.376656	0.34	0.264	3.0465e-12	0	HERPUD1
1.11488e-16	0.418318	0.306	0.233	3.06426e-12	0	PPTC7
1.15779e-16	0.355832	0.404	0.326	3.1822e-12	0	UBE2R2
1.25402e-16	0.313574	0.419	0.339	3.44669e-12	0	SNX6
1.67783e-16	0.353286	0.318	0.242	4.61152e-12	0	RCSD1
1.92781e-16	0.31242	0.351	0.272	5.29858e-12	0	ZNF394
2.1321e-16	-0.548976	0.275	0.345	5.86006e-12	0	ASH1L
2.59165e-16	-0.506095	0.344	0.409	7.12314e-12	0	RASA2
2.6433e-16	-0.365257	0.469	0.538	7.2651e-12	0	SMAP2
2.70823e-16	-0.536778	0.418	0.472	7.44357e-12	0	LBH
2.9167e-16	0.348735	0.367	0.288	8.01655e-12	0	STRAP
3.59082e-16	-0.541982	0.325	0.389	9.86938e-12	0	ARAP2
5.01262e-16	0.300407	0.486	0.407	1.37772e-11	0	BAIAP2L1
5.3495e-16	-0.537815	0.273	0.341	1.47031e-11	0	SYTL3
5.59402e-16	0.362239	0.453	0.378	1.53752e-11	0	ARRB2
6.10227e-16	0.360762	0.353	0.279	1.67721e-11	0	AC004448.2
6.10852e-16	-0.45554	0.3	0.368	1.67893e-11	0	ADAR
7.29106e-16	0.340363	0.349	0.274	2.00395e-11	0	PHB2
1.06705e-15	-0.477344	0.317	0.384	2.93278e-11	0	SNRK
1.3252e-15	-0.510584	0.315	0.378	3.64231e-11	0	GTF2I
1.41141e-15	-0.440241	0.398	0.46	3.87926e-11	0	STAG2
1.41401e-15	-0.57073	0.464	0.518	3.8864e-11	0	TRBC1
1.4288e-15	-0.348658	0.498	0.559	3.92707e-11	0	TERF2IP
1.56335e-15	0.330764	0.301	0.23	4.29686e-11	0	FLNA
2.0802e-15	0.404937	0.316	0.245	5.71744e-11	0	LASP1
5.95928e-15	-0.539573	0.25	0.315	1.63791e-10	0	XRN1
6.45085e-15	0.368835	0.366	0.296	1.77302e-10	0	MAZ
8.89104e-15	-0.564672	0.245	0.308	2.4437e-10	0	RGS2
1.09567e-14	0.318819	0.444	0.37	3.01146e-10	0	SDCBP
1.48392e-14	0.363066	0.312	0.243	4.07855e-10	0	FAM177A1
1.51916e-14	-0.610767	0.24	0.3	4.17542e-10	0	ZEB1
1.76651e-14	-0.502765	0.238	0.303	4.85526e-10	0	RNF111
2.32876e-14	0.338146	0.333	0.263	6.40061e-10	0	RSL24D1
3.24361e-14	-0.491216	0.272	0.334	8.91506e-10	0	SUN2
3.87162e-14	-0.483603	0.298	0.36	1.06412e-09	0	CEMIP2
4.20409e-14	0.371336	0.304	0.239	1.15549e-09	0	AKAP17A
4.32673e-14	0.30869	0.337	0.264	1.1892e-09	0	NR1D2
4.45854e-14	0.349295	0.399	0.328	1.22543e-09	0	H2AFZ
4.57386e-14	0.377102	0.305	0.24	1.25712e-09	0	EIF4A1
4.85055e-14	0.418096	0.353	0.289	1.33317e-09	0	CHMP1B
5.31536e-14	0.354785	0.359	0.29	1.46093e-09	0	USP22
6.64114e-14	0.335512	0.338	0.269	1.82532e-09	0	MRFAP1
9.02468e-14	-0.533425	0.241	0.302	2.48043e-09	0	TAF15
1.0492e-13	-0.399595	0.385	0.443	2.88372e-09	0	AC026347.1
1.05136e-13	0.426497	0.319	0.254	2.88966e-09	0	CSNK1D
1.42482e-13	-0.322612	0.618	0.653	3.91613e-09	0	PIK3IP1
2.50575e-13	-0.440434	0.281	0.345	6.88706e-09	0	ISCU
2.67927e-13	-0.501696	0.29	0.349	7.36398e-09	0	CAMK1D
3.65441e-13	-0.328602	0.539	0.587	1.00441e-08	0	MLLT6
4.69958e-13	-0.433885	0.329	0.388	1.29168e-08	0	LSM14A
5.20558e-13	-0.360004	0.461	0.513	1.43075e-08	0	RBM25
5.41952e-13	-0.433537	0.277	0.34	1.48955e-08	0	VPS13C
5.6006e-13	-0.48488	0.275	0.335	1.53933e-08	0	PAFAH1B1
6.53881e-13	-0.504237	0.264	0.323	1.79719e-08	0	HELZ
9.1204e-13	-0.380691	0.314	0.377	2.50674e-08	0	SYNCRIP
9.561e-13	-0.449968	0.275	0.335	2.62784e-08	0	CGGBP1
9.86905e-13	-0.459534	0.26	0.317	2.71251e-08	0	MDM4
1.29032e-12	-0.410716	0.321	0.381	3.54645e-08	0	GPCPD1
1.37191e-12	-0.50607	0.279	0.336	3.7707e-08	0	SP110
1.43076e-12	-0.49186	0.375	0.428	3.93245e-08	0	PITPNC1
1.83908e-12	-0.483741	0.244	0.302	5.05471e-08	0	ZNF638
2.91893e-12	-0.4855	0.302	0.355	8.02269e-08	0	KDM5A
3.71657e-12	-0.419928	0.316	0.377	1.0215e-07	0	PRKCB
3.72094e-12	-0.839485	0.583	0.558	1.0227e-07	0	LEF1
4.497e-12	0.353816	0.314	0.251	1.236e-07	0	VDAC2
4.58003e-12	0.3514	0.382	0.319	1.25882e-07	0	UCP2
4.72362e-12	-0.490895	0.282	0.337	1.29829e-07	0	FKBP5
4.9012e-12	-0.433778	0.338	0.393	1.34709e-07	0	INPP5D
6.63702e-12	-0.48295	0.288	0.344	1.82419e-07	0	NCOR1
8.1809e-12	0.322128	0.301	0.239	2.24852e-07	0	SURF4
1.23176e-11	-0.443321	0.29	0.348	3.38549e-07	0	GOLGA4
1.52264e-11	-0.485731	0.286	0.341	4.18499e-07	0	STAG1
2.48127e-11	-0.390389	0.346	0.402	6.81976e-07	0	GLS
2.5451e-11	-0.760507	0.324	0.361	6.99522e-07	0	SELL
2.91478e-11	-0.413554	0.254	0.31	8.01126e-07	0	ATP5MC3
3.00981e-11	-0.414622	0.257	0.314	8.27246e-07	0	PPP6R3
4.07228e-11	-0.363538	0.367	0.419	1.11926e-06	0	SLTM
4.11158e-11	-0.3928	0.26	0.318	1.13007e-06	0	CELF1
4.19011e-11	-0.513247	0.259	0.311	1.15165e-06	0	CFLAR
4.22947e-11	-0.358489	0.267	0.324	1.16247e-06	0	PRDM2
4.25961e-11	-0.422614	0.247	0.302	1.17075e-06	0	BRAF
4.91638e-11	-0.403514	0.368	0.418	1.35127e-06	0	EPC1
5.49664e-11	-0.429141	0.259	0.313	1.51075e-06	0	SEC62
5.89348e-11	-0.353221	0.492	0.532	1.61982e-06	0	FAM107B
9.45017e-11	0.311704	0.338	0.28	2.59738e-06	0	SEC31A
1.05894e-10	-0.469387	0.417	0.455	2.91051e-06	0	EVL
1.15817e-10	-0.419621	0.317	0.369	3.18323e-06	0	TPR
1.94387e-10	-0.613381	0.282	0.328	5.34272e-06	0	LRBA
2.06105e-10	-0.390188	0.381	0.431	5.66481e-06	0	LUC7L3
3.1895e-10	-0.40976	0.42	0.462	8.76635e-06	0	ANKRD11
3.72845e-10	-0.55973	0.402	0.436	1.02476e-05	0	PDE3B
3.73247e-10	-0.356062	0.335	0.388	1.02587e-05	0	TAF7
4.17104e-10	-0.445828	0.309	0.359	1.14641e-05	0	VPS13B
4.29189e-10	-0.30965	0.493	0.532	1.17963e-05	0	LENG8
4.30836e-10	-0.373494	0.305	0.356	1.18415e-05	0	ACIN1
4.33207e-10	-0.365824	0.318	0.369	1.19067e-05	0	SETX
4.35768e-10	0.307526	0.357	0.301	1.19771e-05	0	TSPAN14
7.97361e-10	-0.350902	0.61	0.618	2.19155e-05	0	CD3D
9.40614e-10	-0.368818	0.312	0.363	2.58528e-05	0	CD164
9.95279e-10	-0.395755	0.264	0.314	2.73553e-05	0	RAB7A
1.02331e-09	-0.409629	0.289	0.34	2.81257e-05	0	NR3C1
1.95497e-09	-0.361911	0.293	0.344	5.37323e-05	0	C11orf58
2.96025e-09	-0.408267	0.263	0.311	8.13624e-05	0	ODC1
3.10846e-09	-0.31469	0.438	0.483	8.5436e-05	0	USP34
3.78477e-09	-0.382597	0.283	0.332	0.000104024	0	XPO6
3.95692e-09	-0.43243	0.433	0.465	0.000108756	0	CD3G
4.79515e-09	-0.349022	0.327	0.376	0.000131795	0	CD53
5.35719e-09	-0.455477	0.272	0.316	0.000147242	0	MKLN1
5.72489e-09	-0.662238	0.59	0.589	0.000157349	0	DNAJB1
1.13707e-08	-0.360164	0.379	0.422	0.000312524	0	EPB41
1.42644e-08	-0.363452	0.281	0.329	0.000392058	0	DYRK1A
1.51735e-08	-0.390899	0.398	0.436	0.000417044	0	DOCK10
1.56237e-08	-0.391479	0.271	0.318	0.000429417	0	RICTOR
1.59533e-08	-0.446319	0.314	0.356	0.000438477	0	TNIK
1.67784e-08	-0.452429	0.301	0.342	0.000461155	0	CHD3
1.76809e-08	-0.334822	0.323	0.368	0.00048596	0	CORO1A
2.07417e-08	-0.374897	0.298	0.345	0.000570086	0	TNRC6A
2.16004e-08	-0.466607	0.258	0.302	0.000593687	0	ITGA4
2.24375e-08	-0.336041	0.431	0.469	0.000616696	0	PIP4K2A
2.35361e-08	-0.568287	0.341	0.374	0.000646891	0	PHACTR2
2.46629e-08	-0.372061	0.435	0.472	0.000677859	0	PAN3
3.83901e-08	-0.302746	0.351	0.396	0.00105515	0	BRD4
3.99781e-08	-0.328062	0.312	0.359	0.0010988	0	PEBP1
4.02471e-08	-0.46928	0.261	0.303	0.00110619	0	CDK13
4.04888e-08	-0.390962	0.318	0.359	0.00111283	0	PRMT2
4.88527e-08	-0.387598	0.378	0.42	0.00134272	0	RABGAP1L
5.33518e-08	-0.504168	0.284	0.323	0.00146637	0	SLFN12L
8.28086e-08	-0.336741	0.296	0.34	0.00227599	0	WDR82
8.67295e-08	-0.332129	0.363	0.406	0.00238376	0	RAP1A
1.55694e-07	-0.391383	0.467	0.491	0.00427925	0	NDFIP1
1.85887e-07	-0.363042	0.262	0.305	0.00510909	0	CREBRF
2.22892e-07	-0.300338	0.573	0.596	0.0061262	0	IKZF1
2.31558e-07	-0.307429	0.332	0.376	0.00636439	0	1
2.42481e-07	-0.515345	0.275	0.312	0.00666458	0	TCF12
3.09962e-07	-0.424829	0.293	0.332	0.00851929	0	RB1CC1
3.93183e-07	-0.337751	0.298	0.337	0.0108066	0	XRCC5
5.51605e-07	-0.491983	0.367	0.399	0.0151609	0	RUNX1
5.73291e-07	-0.315149	0.298	0.341	0.0157569	0	CUL3
6.05357e-07	-0.30703	0.368	0.408	0.0166382	0	TENT2
1.1148e-06	-0.329174	0.314	0.352	0.0306403	0	CAP1
1.15525e-06	-0.309853	0.324	0.364	0.031752	0	ZNF207
1.30065e-06	-0.377376	0.263	0.302	0.0357483	0	FBXO11
0	3.23588	0.84	0.125	0	2	CCL5
0	2.97577	0.649	0.117	0	2	CST7
0	2.84592	0.6	0.068	0	2	NKG7
0	3.56295	0.552	0.056	0	2	GZMK
0	2.6367	0.54	0.095	0	2	CTSW
0	-2.26672	0.239	0.666	0	2	LEF1
0	2.16821	0.627	0.208	0	2	IL2RB
0	3.08555	0.447	0.062	0	2	GZMA
0	2.79054	0.42	0.082	0	2	MYBL1
0	1.86599	0.814	0.488	0	2	KLRB1
0	2.4059	0.421	0.099	0	2	BHLHE40
0	3.07083	0.359	0.052	0	2	PRF1
0	2.8119	0.344	0.055	0	2	PRDM1
0	1.31509	0.929	0.647	0	2	CXCR4
0	0.711363	0.999	0.991	0	2	MT.ND3
0	0.708171	1	0.994	0	2	HLA.C
0	0.711461	1	0.997	0	2	MT.CYB
0	0.865723	1	0.998	0	2	HLA.B
0	0.630165	1	0.998	0	2	MT.ATP6
0	0.639287	1	1	0	2	MT.CO3
0	0.828949	0.999	0.999	0	2	MT.ND1
0	0.760214	1	1	0	2	MT.ND2
6.18672e-308	0.604497	1	0.999	1.70042e-303	2	MT.ND4
3.85467e-306	1.55318	0.807	0.506	1.05946e-301	2	RUNX3
2.67309e-283	-1.72392	0.337	0.71	7.34699e-279	2	IL6ST
1.52599e-268	1.37595	0.764	0.447	4.19418e-264	2	SYNE2
1.67121e-268	0.598444	1	0.996	4.59331e-264	2	HLA.A
2.83324e-264	2.37827	0.373	0.094	7.78717e-260	2	LYAR
7.52368e-262	-0.607865	0.998	0.996	2.06788e-257	2	RPS8
2.52586e-243	1.55936	0.639	0.316	6.94232e-239	2	LITAF
3.13248e-238	2.09055	0.384	0.109	8.60961e-234	2	GBP5
4.36494e-229	0.591825	0.998	0.99	1.1997e-224	2	MT.ND5
1.5676e-198	0.466917	1	0.999	4.30856e-194	2	MT.CO2
7.42986e-195	-3.38672	0.063	0.367	2.0421e-190	2	SOX4
6.79855e-192	2.22085	0.318	0.09	1.86858e-187	2	TGFBR3
4.64621e-187	1.28614	0.801	0.574	1.27701e-182	2	CD74
3.3131e-184	0.891094	0.923	0.741	9.10605e-180	2	DUSP2
1.07396e-177	-1.54512	0.507	0.743	2.95178e-173	2	ITM2A
1.16463e-167	0.750065	0.986	0.928	3.201e-163	2	DUSP1
1.07033e-156	-1.50628	0.39	0.645	2.9418e-152	2	NR4A1
4.89079e-155	-1.43285	0.559	0.747	1.34423e-150	2	TOB1
8.76049e-152	1.41974	0.457	0.209	2.40782e-147	2	STAT4
6.57865e-151	1.79792	0.375	0.15	1.80814e-146	2	PDE4B
1.32537e-149	-0.535801	0.969	0.983	3.64278e-145	2	RPL23
4.82662e-149	1.26133	0.539	0.28	1.3266e-144	2	1
3.31371e-147	-0.687212	0.831	0.929	9.10774e-143	2	DDX5
1.17029e-144	1.69268	0.337	0.124	3.21655e-140	2	MAP3K8
6.07368e-143	-2.47898	0.056	0.306	1.66935e-138	2	MAL
1.14566e-139	-0.488491	0.993	0.99	3.14884e-135	2	RPS24
1.37836e-139	1.77604	0.331	0.124	3.78842e-135	2	SMAD7
4.50056e-137	-0.990132	0.534	0.759	1.23698e-132	2	FYB1
1.82356e-135	-2.08643	0.105	0.36	5.01205e-131	2	AC008914.1
4.60617e-134	-0.979253	0.745	0.853	1.266e-129	2	CD52
3.79985e-132	-0.855638	0.804	0.889	1.04439e-127	2	SLC2A3
8.64963e-132	1.46838	0.435	0.209	2.37735e-127	2	GPRIN3
1.52211e-127	-0.456344	0.993	0.991	4.18353e-123	2	RPS4X
2.01775e-125	-1.31021	0.25	0.515	5.54579e-121	2	RGS10
2.59225e-122	1.44594	0.438	0.221	7.12481e-118	2	IFNGR1
7.44994e-120	0.738637	0.879	0.79	2.04762e-115	2	SPOCK2
8.044e-119	-0.300135	1	0.998	2.21089e-114	2	TPT1
2.55859e-118	-1.40423	0.206	0.457	7.03228e-114	2	TUBB
4.06158e-118	-0.932305	0.463	0.688	1.11633e-113	2	TMEM123
5.87428e-117	-1.61547	0.168	0.412	1.61455e-112	2	NOSIP
1.34182e-116	-1.58149	0.182	0.427	3.68798e-112	2	MAP3K1
7.02613e-116	1.42186	0.366	0.161	1.93113e-111	2	TNFRSF1B
4.12827e-114	1.1629	0.539	0.323	1.13465e-109	2	NFKBIZ
2.82908e-113	1.15561	0.551	0.334	7.77573e-109	2	XBP1
3.35758e-113	0.672029	0.875	0.755	9.22831e-109	2	FYN
1.16166e-112	1.43502	0.331	0.138	3.19282e-108	2	MYO1F
7.57046e-112	-0.754871	0.637	0.81	2.08074e-107	2	RAC2
1.5923e-110	0.776224	0.99	0.983	4.37644e-106	2	H3F3B
7.60328e-110	1.03352	0.618	0.416	2.08976e-105	2	EML4
6.64183e-109	0.970956	0.588	0.372	1.82551e-104	2	PARP8
5.76894e-107	-1.56537	0.149	0.38	1.58559e-102	2	SERINC5
1.2119e-106	1.49784	0.349	0.16	3.3309e-102	2	EFHD2
3.71428e-106	-0.379449	0.991	0.991	1.02087e-101	2	RPS13
9.66891e-106	-0.660432	0.79	0.889	2.6575e-101	2	PFN1
9.19075e-103	-0.719455	0.78	0.883	2.52608e-98	2	VIM
2.82442e-101	-0.922291	0.569	0.734	7.76292e-97	2	IRF2BP2
2.72201e-100	-0.373787	0.995	0.988	7.48144e-96	2	RPL39
3.08264e-100	-1.444	0.167	0.394	8.47264e-96	2	TESPA1
1.16865e-98	-0.865105	0.531	0.727	3.21203e-94	2	TMSB10
3.02325e-98	-1.10477	0.599	0.763	8.30941e-94	2	SATB1
4.29335e-98	0.338606	1	0.997	1.18003e-93	2	B2M
8.85619e-97	-0.864006	0.448	0.663	2.43412e-92	2	ADD3
1.93475e-96	-1.26664	0.239	0.463	5.31767e-92	2	ZBTB10
1.64664e-93	0.59985	0.881	0.769	4.52579e-89	2	MT.ND4L
2.63837e-93	1.10576	0.509	0.318	7.25155e-89	2	PHACTR2
1.38692e-92	1.13152	0.447	0.25	3.81194e-88	2	TENT5C
3.22664e-92	-0.340823	0.996	0.994	8.86842e-88	2	RPL31
4.33465e-92	0.583896	0.865	0.737	1.19138e-87	2	MT.ATP8
2.11438e-88	1.21412	0.458	0.273	5.81136e-84	2	RORA.AS1
5.93149e-88	-1.41496	0.153	0.36	1.63027e-83	2	SSBP3
1.1999e-86	0.758185	0.67	0.475	3.29793e-82	2	AHNAK
3.39686e-86	1.02535	0.474	0.281	9.33627e-82	2	AKNA
8.10305e-85	-1.1644	0.216	0.429	2.22712e-80	2	MARCKSL1
1.21672e-83	-0.370634	0.982	0.986	3.34416e-79	2	RPS3A
2.31779e-83	0.421435	0.991	0.974	6.37045e-79	2	BTG1
5.26412e-82	1.34012	0.331	0.165	1.44684e-77	2	APOL3
7.03983e-81	-0.947295	0.183	0.398	1.9349e-76	2	SELL
2.34633e-79	-1.04793	0.317	0.516	6.4489e-75	2	ABLIM1
1.62915e-77	0.380137	0.991	0.974	4.47772e-73	2	RORA
3.26453e-77	-0.978438	0.338	0.543	8.97255e-73	2	CAMK4
4.08424e-77	-0.551361	0.795	0.875	1.12255e-72	2	RPS5
1.8518e-76	-0.315862	0.994	0.991	5.08967e-72	2	RPS23
2.13431e-76	-0.521973	0.831	0.897	5.86615e-72	2	RACK1
3.66623e-76	-1.01593	0.333	0.527	1.00766e-71	2	NDFIP1
8.47841e-76	0.624949	0.806	0.681	2.33029e-71	2	PPP2R5C
1.16031e-74	1.01598	0.499	0.328	3.1891e-70	2	CD81
2.15061e-74	1.05687	0.362	0.196	5.91096e-70	2	GRIP1
1.4477e-73	0.950313	0.534	0.364	3.979e-69	2	ZC3H12A
5.73666e-72	-0.924093	0.273	0.472	1.57672e-67	2	SPTBN1
1.41419e-71	-0.696551	0.892	0.926	3.88691e-67	2	TRBC2
1.87357e-70	1.13541	0.353	0.192	5.1495e-66	2	MPZL3
1.08299e-69	-0.85432	0.362	0.55	2.97661e-65	2	SLC25A5
2.03466e-68	-0.529092	0.878	0.923	5.59225e-64	2	ACTG1
5.44474e-67	-0.456914	0.894	0.945	1.49649e-62	2	SARAF
9.77903e-67	-0.555058	0.681	0.806	2.68777e-62	2	ANP32B
4.38167e-66	0.96705	0.437	0.272	1.2043e-61	2	TIPARP
1.22551e-65	-1.72054	0.246	0.413	3.36831e-61	2	TOX2
2.80865e-65	-1.07443	0.254	0.432	7.71957e-61	2	FHIT
4.01112e-65	0.462751	0.969	0.924	1.10246e-60	2	ZFP36
9.51894e-65	-0.903834	0.297	0.486	2.61628e-60	2	EVL
2.57477e-64	1.09939	0.317	0.168	7.07676e-60	2	IKZF3
2.60352e-64	-0.444669	0.863	0.91	7.15578e-60	2	OOEP
4.31565e-64	-1.17244	0.228	0.403	1.18616e-59	2	PELI1
1.4882e-63	1.01134	0.443	0.285	4.09032e-59	2	PMAIP1
4.83535e-63	-0.600469	0.564	0.715	1.329e-58	2	EIF3E
1.66061e-62	-1.03124	0.351	0.518	4.56419e-58	2	LAT
8.95815e-62	-0.459227	0.889	0.935	2.46215e-57	2	RPS18
1.07734e-60	1.10975	0.353	0.206	2.96107e-56	2	SESN1
5.02664e-59	0.425609	0.925	0.859	1.38157e-54	2	NFKBIA
2.18434e-58	1.04591	0.33	0.185	6.00365e-54	2	PREX1
1.06158e-57	-0.309294	0.974	0.98	2.91777e-53	2	RPL38
1.3051e-57	-0.659311	0.508	0.658	3.58706e-53	2	MYL6
4.41364e-57	-1.12484	0.156	0.317	1.21309e-52	2	ICOS
5.23815e-57	-0.920958	0.366	0.527	1.43971e-52	2	CD55
7.7443e-57	-0.704035	0.419	0.586	2.12852e-52	2	SEPT6
1.72469e-55	-1.00624	0.194	0.358	4.7403e-51	2	TSPAN14
7.69703e-55	0.938684	0.399	0.251	2.11553e-50	2	CMIP
1.69297e-54	0.677509	0.642	0.513	4.65313e-50	2	EMB
2.11135e-54	-0.321282	0.96	0.972	5.80305e-50	2	RPL10A
2.87796e-54	-0.984369	0.29	0.45	7.91008e-50	2	RGS1
2.96159e-54	-0.489132	0.744	0.825	8.13992e-50	2	EEF2
3.3987e-54	-0.81638	0.325	0.492	9.34133e-50	2	MAP4K4
9.84376e-54	0.824332	0.488	0.343	2.70556e-49	2	TGFB1
9.95758e-54	-1.00812	0.165	0.324	2.73684e-49	2	LDHB
1.24615e-53	-0.705889	0.398	0.565	3.42505e-49	2	ITPKB
1.54659e-53	-0.809038	0.267	0.432	4.25082e-49	2	PKM
1.5479e-53	-0.430188	0.838	0.895	4.25439e-49	2	H3F3A
6.69711e-53	-0.767031	0.261	0.433	1.8407e-48	2	LINC01435
1.20925e-52	-1.03052	0.199	0.356	3.32362e-48	2	TOB2
3.29628e-52	-0.893589	0.228	0.39	9.05983e-48	2	UBE2R2
5.44272e-52	1.0259	0.339	0.203	1.49593e-47	2	CERK
1.20264e-51	-0.426095	0.939	0.955	3.30546e-47	2	ACTB
2.03788e-51	0.881322	0.391	0.247	5.60111e-47	2	TMX4
4.09499e-51	-0.694929	0.47	0.614	1.12551e-46	2	PTGER4
4.10204e-51	-0.62827	0.463	0.617	1.12744e-46	2	LRRFIP1
9.20363e-51	-0.573094	0.547	0.688	2.52962e-46	2	LCK
1.20386e-50	-0.437706	0.762	0.843	3.3088e-46	2	RPL22
2.78023e-50	-0.864758	0.249	0.41	7.64147e-46	2	SAMHD1
3.01688e-50	-0.486411	0.803	0.859	8.2919e-46	2	YBX1
1.28908e-49	0.886303	0.418	0.277	3.54305e-45	2	SLFN12L
1.66718e-49	0.513542	0.736	0.628	4.58224e-45	2	KMT2E
3.76432e-49	1.10104	0.332	0.202	1.03462e-44	2	ATXN1
7.94663e-49	-0.424275	0.911	0.94	2.18413e-44	2	HSP90AA1
1.25142e-48	-1.27117	0.161	0.301	3.43952e-44	2	ARL5B
2.44435e-48	-1.02586	0.344	0.487	6.7183e-44	2	EIF4A3
3.48852e-48	-0.645487	0.464	0.615	9.58821e-44	2	CD5
3.87577e-48	-0.647239	0.354	0.519	1.06526e-43	2	ST13
8.94658e-48	0.487618	0.81	0.732	2.45897e-43	2	CDC42SE2
2.0243e-47	0.584415	0.642	0.509	5.56378e-43	2	FOSL2
2.77531e-47	-0.58889	0.673	0.762	7.62794e-43	2	IFITM2
6.66236e-47	-0.51515	0.724	0.803	1.83115e-42	2	YPEL5
9.92987e-47	0.552494	0.715	0.598	2.72922e-42	2	IER5
1.00255e-46	0.823038	0.404	0.266	2.75551e-42	2	TNF
2.86797e-46	-0.897813	0.2	0.348	7.88261e-42	2	MAML2
3.39342e-46	-0.836741	0.239	0.39	9.3268e-42	2	TRAF3IP3
9.22279e-46	1.17505	0.309	0.188	2.53488e-41	2	H1FX
1.74126e-45	-0.356984	0.868	0.916	4.78586e-41	2	NPM1
2.21027e-45	-0.515447	0.618	0.73	6.07492e-41	2	CHCHD3
2.41502e-45	0.550313	0.695	0.595	6.63769e-41	2	PDCD4
3.71746e-45	-1.01288	0.322	0.459	1.02174e-40	2	SKI
1.03824e-44	-0.34316	0.869	0.915	2.85361e-40	2	RPL27
1.5957e-44	0.625998	0.61	0.49	4.38579e-40	2	FAM107B
7.55942e-44	-0.744087	0.258	0.406	2.07771e-39	2	CDR2
9.30801e-44	-0.510807	0.529	0.67	2.55831e-39	2	PCBP1
1.22693e-43	-0.644514	0.454	0.591	3.37221e-39	2	DGKA
1.70325e-43	0.613656	0.53	0.393	4.68138e-39	2	IDS
1.8069e-43	-0.7028	0.372	0.514	4.96626e-39	2	RBBP6
2.74345e-43	-0.670904	0.403	0.547	7.54037e-39	2	CBX4
5.15225e-43	0.695728	0.482	0.346	1.4161e-38	2	CBLB
5.35798e-43	0.775798	0.425	0.293	1.47264e-38	2	AC022217.3
1.2411e-42	-0.305289	0.957	0.969	3.41118e-38	2	RPL4
2.40819e-42	-0.950316	0.211	0.351	6.6189e-38	2	ITGB1
6.34123e-42	0.891089	0.306	0.186	1.74289e-37	2	PLEKHA2
1.15985e-41	-0.685005	0.299	0.446	3.18784e-37	2	EIF2S3
2.21223e-41	-0.679979	0.237	0.387	6.08033e-37	2	CD4
3.08847e-41	-0.840082	0.178	0.314	8.48865e-37	2	SCML4
3.8404e-41	-0.782291	0.204	0.345	1.05553e-36	2	ARID5B
4.65272e-41	0.814701	0.334	0.209	1.2788e-36	2	CASP8
6.84451e-41	-0.863323	0.214	0.354	1.88121e-36	2	STAT5A
9.37482e-41	-0.61288	0.397	0.547	2.57667e-36	2	RCAN3
1.11105e-39	-0.332696	0.864	0.917	3.05371e-35	2	RPS15A
1.37639e-39	0.326811	0.991	0.99	3.783e-35	2	FOS
2.41102e-39	-0.953282	0.219	0.35	6.62668e-35	2	SGK1
4.36818e-39	-0.712155	0.31	0.45	1.20059e-34	2	PCF11
6.82453e-39	-0.686513	0.372	0.507	1.87572e-34	2	CCND2
7.51069e-39	-0.481061	0.525	0.659	2.06431e-34	2	DDX17
9.85061e-39	-0.819986	0.21	0.345	2.70744e-34	2	USP22
9.86928e-39	-0.987039	0.202	0.331	2.71257e-34	2	TRABD2A
1.28251e-38	-0.455323	0.519	0.645	3.52497e-34	2	ATP5F1E
1.575e-38	-0.87077	0.213	0.346	4.32889e-34	2	PRKD3
1.94945e-38	-0.493023	0.571	0.678	5.35806e-34	2	SEPT9
3.26056e-38	0.919703	0.375	0.259	8.96165e-34	2	RGS2
6.46763e-38	0.619589	0.504	0.382	1.77763e-33	2	CD99
1.91068e-37	-0.411465	0.712	0.807	5.2515e-33	2	HSPA8
3.87462e-37	-0.55607	0.448	0.585	1.06494e-32	2	PDE4D
5.33445e-37	-0.654982	0.259	0.398	1.46617e-32	2	UBE2H
5.71339e-37	0.762591	0.361	0.244	1.57033e-32	2	CDK17
1.34391e-36	-0.60717	0.22	0.359	3.69374e-32	2	COTL1
2.22059e-36	-0.620156	0.363	0.5	6.10328e-32	2	ACTR3
2.56621e-36	-0.474907	0.453	0.592	7.05323e-32	2	TUBA1A
3.8624e-36	-0.630792	0.315	0.45	1.06158e-31	2	GPSM3
8.81868e-36	0.482902	0.719	0.646	2.42381e-31	2	SRSF7
1.32157e-35	0.66464	0.438	0.322	3.63234e-31	2	GNA13
1.35043e-35	-0.799847	0.225	0.356	3.71165e-31	2	PPP1R18
3.08408e-35	-0.695877	0.317	0.447	8.47659e-31	2	WASF2
4.17305e-35	0.424545	0.644	0.522	1.14696e-30	2	PIK3R1
7.30644e-35	-0.840678	0.184	0.31	2.00817e-30	2	LY9
1.37829e-34	-0.638481	0.265	0.399	3.78822e-30	2	MCUB
1.88145e-34	-0.847412	0.183	0.304	5.17116e-30	2	OCIAD2
2.65089e-34	-0.560837	0.431	0.563	7.28598e-30	2	RHOH
3.0131e-34	-0.652702	0.255	0.389	8.2815e-30	2	H2AFY
3.32086e-34	-0.734685	0.205	0.331	9.12739e-30	2	GNAQ
5.75783e-34	-0.72925	0.205	0.332	1.58254e-29	2	FAM53C
1.07004e-33	-0.604457	0.384	0.511	2.94102e-29	2	LTB
2.0438e-33	0.697931	0.405	0.291	5.61739e-29	2	SYTL3
2.44336e-33	-0.726978	0.246	0.375	6.71558e-29	2	PRMT2
3.44691e-33	0.514417	0.609	0.507	9.47382e-29	2	WIPF1
3.7376e-33	-0.656684	0.279	0.409	1.02728e-28	2	BCL2
6.91537e-33	-0.571523	0.363	0.494	1.90069e-28	2	SLC38A2
3.08715e-32	-0.363765	0.771	0.835	8.48502e-28	2	EEF1B2
1.15697e-31	-0.364886	0.591	0.716	3.17992e-27	2	HNRNPA2B1
1.97618e-31	-0.586789	0.357	0.483	5.43152e-27	2	LBH
3.48375e-31	-0.572922	0.314	0.445	9.5751e-27	2	LUC7L3
3.821e-31	-0.584259	0.324	0.453	1.0502e-26	2	CD28
4.40648e-31	-0.603545	0.292	0.418	1.21112e-26	2	HDGF
5.41066e-31	-0.518509	0.654	0.722	1.48712e-26	2	ZNF331
5.93099e-31	-0.823914	0.205	0.32	1.63013e-26	2	TRIB2
1.16689e-30	-0.456882	0.581	0.684	3.20721e-26	2	ZC3HAV1
1.34003e-30	0.450166	0.69	0.611	3.68308e-26	2	HNRNPUL1
1.7736e-30	0.496481	0.474	0.352	4.87473e-26	2	S100A4
1.88527e-30	-0.442235	0.511	0.632	5.18166e-26	2	RIPOR2
3.52005e-30	-0.614845	0.43	0.537	9.67487e-26	2	CSRNP1
5.49144e-30	-0.339367	0.746	0.831	1.50932e-25	2	HNRNPDL
6.51767e-30	-0.445271	0.491	0.618	1.79138e-25	2	IKZF1
2.04352e-29	-0.364989	0.709	0.793	5.61661e-25	2	ETS1
5.0916e-29	-0.537943	0.387	0.501	1.39943e-24	2	CYFIP2
7.23949e-29	-0.796062	0.31	0.423	1.98977e-24	2	GPR183
1.05705e-28	-0.594897	0.232	0.355	2.90529e-24	2	FAM102A
1.37719e-28	0.709732	0.306	0.207	3.78521e-24	2	TENT4B
2.63669e-28	-0.480078	0.901	0.895	7.24693e-24	2	KLF6
3.82508e-28	-0.368617	0.66	0.752	1.05132e-23	2	STEAP1B
5.26537e-28	0.652004	0.333	0.23	1.44719e-23	2	FLNA
5.55507e-28	0.51313	0.532	0.427	1.52681e-23	2	ITGAL
8.30774e-28	0.580649	0.46	0.356	2.28338e-23	2	HLA.F
8.49306e-28	0.596164	0.447	0.343	2.33432e-23	2	ARAP2
1.37433e-27	-0.583978	0.314	0.431	3.77734e-23	2	PTEN
1.78982e-27	-0.630036	0.211	0.326	4.91931e-23	2	GDI2
2.23719e-27	-0.666684	0.355	0.464	6.14891e-23	2	WHAMM
3.33692e-27	-0.434267	0.418	0.54	9.17153e-23	2	HP1BP3
3.9907e-27	-0.599191	0.528	0.612	1.09684e-22	2	DDX21
6.49546e-27	-0.425619	0.549	0.652	1.78528e-22	2	C6orf48
7.16997e-27	-0.537739	0.331	0.445	1.97067e-22	2	GSTK1
9.6319e-27	-0.570753	0.44	0.543	2.64733e-22	2	ZFAND5
1.09633e-26	0.628578	0.374	0.273	3.01327e-22	2	NCOA7
1.32078e-26	-0.379808	0.456	0.575	3.63016e-22	2	ESYT2
1.5045e-26	-0.541489	0.306	0.422	4.13511e-22	2	SDCBP
1.69115e-26	-0.648163	0.267	0.379	4.64813e-22	2	BCAS2
1.92363e-26	-0.535748	0.352	0.467	5.28709e-22	2	CLEC2D
2.92863e-26	0.67653	0.33	0.233	8.04935e-22	2	PPP1R16B
3.04098e-26	-0.566009	0.368	0.48	8.35814e-22	2	CD3G
3.98212e-26	-0.408076	0.499	0.616	1.09449e-21	2	HNRNPA0
3.99567e-26	-0.327465	0.692	0.772	1.09821e-21	2	NACA
8.37123e-26	-0.345938	0.728	0.803	2.30083e-21	2	ARHGDIB
1.84326e-25	-0.339459	0.657	0.752	5.06619e-21	2	ATF4
3.04613e-25	-0.535551	0.348	0.463	8.3723e-21	2	LCP2
6.29401e-25	0.636785	0.403	0.308	1.72991e-20	2	MAPKAPK2
8.53646e-25	0.562525	0.525	0.435	2.34625e-20	2	PIP4K2A
9.41071e-25	-0.39509	0.706	0.771	2.58653e-20	2	GNAI2
9.70482e-25	-0.56184	0.333	0.436	2.66737e-20	2	RCC1
1.10651e-24	-0.71332	0.362	0.464	3.04125e-20	2	BACH2
1.37154e-24	-0.475411	0.359	0.474	3.76968e-20	2	MAX
1.93797e-24	-0.596155	0.307	0.418	5.3265e-20	2	TRAT1
2.03883e-24	-0.543937	0.378	0.482	5.60372e-20	2	AUTS2
3.36551e-24	-0.438355	0.413	0.528	9.2501e-20	2	KPNB1
3.549e-24	-0.408588	0.484	0.595	9.75444e-20	2	UBE2D2
4.57355e-24	0.484814	0.535	0.44	1.25704e-19	2	IRF1
4.63997e-24	-0.434518	0.373	0.486	1.2753e-19	2	ATXN2L
5.91573e-24	-0.481015	0.541	0.637	1.62594e-19	2	CD3D
6.70573e-24	-0.533903	0.221	0.326	1.84307e-19	2	MSL1
1.21299e-23	-0.509228	0.303	0.413	3.33391e-19	2	APBB1IP
2.13243e-23	0.422226	0.632	0.553	5.86099e-19	2	CIRBP
2.69702e-23	0.413374	0.619	0.533	7.41276e-19	2	CD48
5.8246e-23	-0.412122	0.448	0.552	1.60089e-18	2	EIF3F
2.3844e-22	0.631209	0.395	0.305	6.55352e-18	2	RNF19A
2.66343e-22	0.668359	0.327	0.242	7.32044e-18	2	SPTY2D1
3.93188e-22	-0.6488	0.215	0.313	1.08068e-17	2	PNPLA8
4.24418e-22	-0.491976	0.294	0.4	1.16651e-17	2	CBX3
6.59561e-22	-0.616615	0.76	0.758	1.8128e-17	2	EZR
7.94464e-22	-0.409489	0.338	0.446	2.18358e-17	2	TUBA1B
8.65974e-22	0.406714	0.563	0.476	2.38013e-17	2	ANKRD12
1.28721e-21	-0.368631	0.502	0.606	3.53791e-17	2	CYLD
2.26082e-21	-0.377837	0.4	0.508	6.21387e-17	2	PAG1
2.26581e-21	-0.641865	0.367	0.462	6.22758e-17	2	NAMPT
3.11571e-21	-0.363006	0.509	0.604	8.56354e-17	2	STK4
3.54182e-21	-0.418567	0.427	0.535	9.73469e-17	2	AES
5.72339e-21	-0.458128	0.341	0.448	1.57307e-16	2	DOCK10
6.09351e-21	0.557653	0.302	0.214	1.6748e-16	2	MAF
7.94714e-21	-0.507486	0.286	0.387	2.18427e-16	2	CCND3
9.85188e-21	-0.30396	0.677	0.756	2.70779e-16	2	EIF4G2
1.15719e-20	-0.388483	0.539	0.631	3.18052e-16	2	SLC25A3
1.34237e-20	-0.383564	0.459	0.568	3.68952e-16	2	RPL29
1.55523e-20	-0.413068	0.358	0.462	4.27456e-16	2	SSH2
1.57985e-20	-0.392929	0.457	0.562	4.34221e-16	2	BPTF
1.76568e-20	0.567626	0.363	0.274	4.85297e-16	2	ODC1
2.07936e-20	0.614908	0.306	0.222	5.71511e-16	2	SERPINB9
2.35464e-20	-0.568097	0.214	0.31	6.47173e-16	2	ENO1
2.90581e-20	0.436221	0.431	0.34	7.98661e-16	2	CRYBG1
3.11118e-20	0.308042	0.727	0.667	8.55108e-16	2	LCP1
3.43853e-20	-0.514459	0.264	0.364	9.4508e-16	2	UCP2
3.62219e-20	-0.408729	0.406	0.511	9.9556e-16	2	YY1
4.11152e-20	0.554841	0.336	0.248	1.13005e-15	2	GOLGA8B
4.70975e-20	-0.30013	0.745	0.796	1.29447e-15	2	TPM3
5.17826e-20	0.486222	0.525	0.445	1.42324e-15	2	UTRN
5.74397e-20	-0.402539	0.377	0.481	1.57873e-15	2	ACTR2
5.86896e-20	-0.812456	0.225	0.313	1.61308e-15	2	STAT1
7.01929e-20	-0.356404	0.728	0.781	1.92925e-15	2	TRAC
1.0965e-19	-0.533839	0.248	0.343	3.01374e-15	2	ST3GAL1
1.22886e-19	-0.446052	0.649	0.707	3.37752e-15	2	TCF7
1.36271e-19	-0.359972	0.407	0.512	3.74541e-15	2	CAPZB
1.5857e-19	-0.373487	0.486	0.583	4.35831e-15	2	KIZ.AS1
1.7526e-19	-0.462069	0.245	0.34	4.81701e-15	2	PIN4
2.05698e-19	-0.518594	0.254	0.35	5.6536e-15	2	CHD3
3.01159e-19	-0.428793	0.777	0.826	8.27735e-15	2	ZFP36L1
4.52021e-19	-0.327271	0.454	0.559	1.24238e-14	2	HMGN1
5.22428e-19	-0.435477	0.261	0.36	1.43589e-14	2	HSPH1
5.24938e-19	-0.486539	0.315	0.412	1.44279e-14	2	CCNT1
5.40267e-19	-0.385406	0.392	0.492	1.48492e-14	2	EIF3L
6.31302e-19	-0.48885	0.283	0.378	1.73513e-14	2	GTF2I
1.82622e-18	-0.468642	0.353	0.448	5.01937e-14	2	STAT5B
2.17342e-18	-0.477741	0.283	0.376	5.97365e-14	2	HSPD1
2.22083e-18	0.626286	0.304	0.226	6.10394e-14	2	SRPRA
2.68286e-18	-0.452949	0.319	0.415	7.37384e-14	2	ERBIN
2.79587e-18	0.478385	0.441	0.359	7.68444e-14	2	SELENOK
3.18015e-18	-0.440512	0.212	0.303	8.74064e-14	2	EIF2S2
4.26999e-18	-0.435168	0.546	0.621	1.17361e-13	2	PPP1CB
4.47342e-18	0.528703	0.419	0.343	1.22952e-13	2	SNRK
5.48966e-18	-0.543997	0.311	0.4	1.50883e-13	2	ITPRIP
5.53236e-18	0.6704	0.371	0.3	1.52057e-13	2	SYNE1
7.47865e-18	-0.495345	0.248	0.338	2.05551e-13	2	SP110
8.93641e-18	-0.363511	0.415	0.512	2.45617e-13	2	COX7C
9.25647e-18	-0.414818	0.313	0.403	2.54414e-13	2	CD37
1.15144e-17	-0.43092	0.434	0.521	3.16474e-13	2	RASSF5
1.38684e-17	-0.361948	0.43	0.527	3.81172e-13	2	SNHG8
1.59453e-17	0.301302	0.788	0.735	4.38256e-13	2	ID2
1.61333e-17	-0.449411	0.333	0.425	4.43424e-13	2	ARRB2
3.80128e-17	-0.429997	0.229	0.317	1.04478e-12	2	PCNA
3.82851e-17	0.496209	0.399	0.323	1.05227e-12	2	SYAP1
5.32094e-17	-0.362896	0.454	0.539	1.46246e-12	2	PLEKHA7
6.58804e-17	-0.370149	0.435	0.527	1.81072e-12	2	RBL2
7.03519e-17	-0.339898	0.41	0.504	1.93362e-12	2	ATM
8.03229e-17	-0.486439	0.244	0.33	2.20767e-12	2	ARL6IP5
9.58837e-17	-0.402025	0.28	0.37	2.63536e-12	2	RERE
1.19702e-16	-0.477919	0.269	0.358	3.29001e-12	2	COX6C
1.47127e-16	-0.58199	0.235	0.316	4.04379e-12	2	CDKN2D
1.75621e-16	-0.311012	0.514	0.604	4.82694e-12	2	EIF3H
1.89801e-16	0.57345	0.318	0.243	5.21668e-12	2	SURF4
2.22995e-16	0.437826	0.45	0.37	6.12901e-12	2	HMGB2
2.33482e-16	-0.339761	0.499	0.582	6.41726e-12	2	ATP5MC2
2.67215e-16	-0.423242	0.307	0.396	7.34439e-12	2	IDI1
3.22211e-16	-0.336231	0.432	0.523	8.85596e-12	2	RBFOX1
3.44727e-16	0.524697	0.4	0.325	9.47483e-12	2	MAN1A2
4.483e-16	-0.408621	0.403	0.494	1.23215e-11	2	PPP4R3A
6.40647e-16	-0.459644	0.262	0.348	1.76082e-11	2	RNF44
9.83431e-16	0.459205	0.395	0.319	2.70296e-11	2	PPP2R5A
1.22272e-15	-0.35744	0.455	0.537	3.36066e-11	2	LINC01500
1.4277e-15	-0.39479	0.323	0.408	3.92404e-11	2	RUNX1
1.7644e-15	-0.404448	0.24	0.325	4.84947e-11	2	PPP4R2
1.81401e-15	-0.311846	0.415	0.508	4.98581e-11	2	VPS53
2.18976e-15	-0.358412	0.36	0.447	6.01855e-11	2	RPS10
2.20731e-15	0.307172	0.698	0.643	6.06678e-11	2	SLC38A1
2.30417e-15	0.439214	0.403	0.325	6.33301e-11	2	PEBP1
2.33974e-15	0.55567	0.337	0.266	6.43078e-11	2	PHF1
3.25159e-15	-0.417295	0.248	0.335	8.93699e-11	2	AC135178.3
3.69361e-15	-0.3329	0.292	0.38	1.01519e-10	2	AC068724.3
5.21799e-15	0.399678	0.508	0.438	1.43416e-10	2	MT.ND6
5.37874e-15	0.435061	0.489	0.419	1.47835e-10	2	RNF125
5.52313e-15	-0.341415	0.418	0.508	1.51803e-10	2	HERC1
5.7586e-15	-0.353373	0.358	0.442	1.58275e-10	2	NSA2
5.93882e-15	-0.322433	0.48	0.568	1.63229e-10	2	AC010894.3
1.05936e-14	-0.380316	0.372	0.453	2.91165e-10	2	BAIAP2L1
1.0637e-14	0.48314	0.359	0.287	2.92358e-10	2	MGAT4A
1.11309e-14	0.382629	0.384	0.309	3.05933e-10	2	PRNP
1.51542e-14	0.483963	0.388	0.32	4.16515e-10	2	SPCS3
1.6279e-14	0.580095	0.324	0.255	4.47427e-10	2	IVNS1ABP
1.68649e-14	-0.339475	0.356	0.445	4.63531e-10	2	OSBPL8
1.99505e-14	0.41843	0.503	0.432	5.48338e-10	2	GATA3
2.25987e-14	-0.392749	0.301	0.382	6.21127e-10	2	IPCEF1
2.5357e-14	-0.484613	0.224	0.3	6.96937e-10	2	ASAP1
2.80001e-14	-0.354672	0.258	0.344	7.69583e-10	2	RTN4
2.80806e-14	-0.38075	0.289	0.371	7.71794e-10	2	H2AFZ
2.87224e-14	-0.433469	0.237	0.317	7.89436e-10	2	INPP4B
2.89041e-14	-0.342872	0.369	0.456	7.94429e-10	2	RPS9
2.91956e-14	-0.440633	0.366	0.444	8.02441e-10	2	PDE7A
3.05838e-14	-0.431024	0.308	0.39	8.40595e-10	2	CALR
3.11439e-14	-0.413113	0.271	0.352	8.55989e-10	2	GLG1
4.31238e-14	-0.463297	0.261	0.337	1.18526e-09	2	IL4R
5.38631e-14	-0.338299	0.326	0.41	1.48043e-09	2	COMMD6
7.61205e-14	-0.30966	0.506	0.58	2.09217e-09	2	LEPROTL1
7.75227e-14	-0.375577	0.36	0.438	2.13071e-09	2	ITK
8.07137e-14	0.377529	0.453	0.385	2.21842e-09	2	USP36
8.21158e-14	-0.373487	0.306	0.386	2.25695e-09	2	STX16
1.04451e-13	0.562955	0.343	0.278	2.87082e-09	2	CFLAR
1.14835e-13	-0.427038	0.296	0.375	3.15623e-09	2	HBP1
1.44988e-13	-0.382902	0.377	0.458	3.985e-09	2	MAPRE2
1.73286e-13	-0.416229	0.328	0.406	4.76276e-09	2	OXNAD1
2.6088e-13	-0.388815	0.251	0.327	7.17028e-09	2	ACAP2
3.22115e-13	-0.307255	0.664	0.723	8.85333e-09	2	BCL11B
3.49193e-13	0.517891	0.33	0.264	9.59758e-09	2	GOLGB1
3.50371e-13	-0.309928	0.426	0.509	9.62995e-09	2	STK17A
3.64939e-13	0.363669	0.52	0.453	1.00303e-08	2	SIK3
3.8404e-13	-0.346039	0.284	0.364	1.05554e-08	2	MALT1
4.80091e-13	0.356455	0.43	0.36	1.31953e-08	2	ADGRE5
5.07344e-13	-0.401111	0.297	0.374	1.39443e-08	2	TOP2B
9.81903e-13	-0.377595	0.284	0.36	2.69876e-08	2	SMARCC1
1.01516e-12	-0.356322	0.308	0.389	2.79018e-08	2	PSIP1
1.09039e-12	-0.431865	0.293	0.367	2.99695e-08	2	RHOG
1.3245e-12	-0.302097	0.375	0.456	3.6404e-08	2	NONO
1.58543e-12	0.395349	0.402	0.335	4.35757e-08	2	GBP2
1.86119e-12	-0.328849	0.318	0.4	5.11548e-08	2	KIF5B
1.99707e-12	0.445006	0.34	0.274	5.48894e-08	2	NR1D2
2.06551e-12	-0.443213	0.236	0.308	5.67706e-08	2	ATP5MC3
2.18125e-12	-0.388404	0.229	0.303	5.99516e-08	2	GMFG
2.48223e-12	-0.433206	0.229	0.3	6.8224e-08	2	KDM6B
2.79797e-12	-0.430544	0.241	0.313	7.69023e-08	2	DNMT3A
3.77835e-12	-0.325713	0.347	0.426	1.03848e-07	2	EPB41
3.91908e-12	-0.377289	0.506	0.571	1.07716e-07	2	NFKB1
4.17203e-12	-0.327947	0.262	0.338	1.14668e-07	2	HNRNPF
5.39057e-12	-0.369904	0.359	0.436	1.4816e-07	2	TPM4
5.5245e-12	0.323106	0.535	0.474	1.51841e-07	2	CAST
6.00154e-12	0.452213	0.351	0.288	1.64952e-07	2	HELZ
1.24968e-11	0.422139	0.422	0.36	3.43474e-07	2	INPP5D
1.47247e-11	0.404355	0.414	0.356	4.04708e-07	2	FMNL1
1.50055e-11	-0.302318	0.623	0.685	4.12426e-07	2	CD247
1.78018e-11	-0.360522	0.277	0.348	4.89281e-07	2	FXYD5
1.87208e-11	-0.339892	0.301	0.375	5.14541e-07	2	STAT6
2.63531e-11	0.332827	0.578	0.526	7.24315e-07	2	TERF2IP
3.02969e-11	-0.382966	0.249	0.316	8.3271e-07	2	MGAT5
3.19168e-11	0.382145	0.418	0.355	8.77234e-07	2	MBD2
3.23861e-11	0.366904	0.388	0.324	8.90132e-07	2	CEMIP2
4.80489e-11	0.399966	0.334	0.271	1.32062e-06	2	KIAA1109
5.19944e-11	-0.329633	0.245	0.316	1.42907e-06	2	PHB2
8.16109e-11	-0.341226	0.245	0.314	2.24307e-06	2	SLFN5
1.06115e-10	0.429197	0.343	0.281	2.91658e-06	2	PBXIP1
1.07404e-10	-0.342036	0.246	0.316	2.95199e-06	2	TCF12
1.2092e-10	-0.405012	0.4	0.461	3.32348e-06	2	BCL9L
1.42401e-10	0.368223	0.332	0.273	3.9139e-06	2	DYNC1H1
1.70959e-10	-0.310019	0.375	0.444	4.69881e-06	2	CCDC88C
1.97849e-10	-0.392452	0.261	0.327	5.43787e-06	2	TMEM131L
1.98262e-10	-0.300462	0.331	0.402	5.44923e-06	2	SLC25A6
2.30311e-10	-0.368156	0.273	0.339	6.3301e-06	2	AC023469.1
2.45873e-10	0.330061	0.516	0.462	6.75782e-06	2	DAZAP2
3.02537e-10	-0.366345	0.378	0.442	8.31522e-06	2	MKNK2
3.08207e-10	-0.308235	0.31	0.379	8.47107e-06	2	KLHL24
3.13944e-10	-0.310294	0.375	0.439	8.62876e-06	2	TAGLN2
3.64406e-10	0.432835	0.319	0.263	1.00157e-05	2	SUPT5H
4.13174e-10	-0.322335	0.235	0.301	1.13561e-05	2	WAS
5.28247e-10	0.404355	0.349	0.293	1.45189e-05	2	GDI1
6.67397e-10	-0.434658	0.253	0.312	1.83434e-05	2	DDIT4
9.25935e-10	-0.315028	0.24	0.305	2.54493e-05	2	ATG10
1.09591e-09	-0.344908	0.385	0.445	3.01212e-05	2	MIDN
1.37044e-09	-0.353049	0.553	0.588	3.76665e-05	2	S100A10
1.45842e-09	-0.391811	0.264	0.325	4.00847e-05	2	CHMP1B
3.02282e-09	-0.346546	0.273	0.336	8.30821e-05	2	TTC33
3.08626e-09	0.345813	0.395	0.34	8.48259e-05	2	CDKN1B
3.17838e-09	-0.418359	0.314	0.372	8.73577e-05	2	CYCS
3.84891e-09	-0.325107	0.25	0.311	0.000105787	2	SERF2
4.06438e-09	-0.324947	0.268	0.331	0.000111709	2	SUCO
4.14745e-09	0.309346	0.544	0.499	0.000113993	2	OGA
4.15642e-09	-0.312531	0.26	0.321	0.000114239	2	STIM1
5.0568e-09	0.422855	0.308	0.255	0.000138986	2	CLINT1
1.05459e-08	-0.32941	0.285	0.348	0.000289854	2	ANK3
1.23292e-08	0.377771	0.306	0.253	0.000338869	2	SNX9
1.2974e-08	0.356811	0.368	0.316	0.000356592	2	GOLGA4
1.43929e-08	-0.362626	0.269	0.326	0.000395588	2	SENP7
1.52569e-08	0.377485	0.307	0.255	0.000419335	2	PRKX
2.02481e-08	0.312606	0.372	0.318	0.000556518	2	FOXO1
2.15495e-08	-0.335217	0.373	0.431	0.000592289	2	ARHGEF1
2.1587e-08	0.451346	0.313	0.264	0.000593317	2	NUP98
2.39214e-08	0.31554	0.534	0.492	0.000657479	2	TSPYL2
4.55647e-08	0.320865	0.358	0.307	0.00125235	2	VPS13C
6.42084e-08	-0.311125	0.27	0.327	0.00176477	2	PPP3CA
8.06496e-08	-0.310959	0.253	0.31	0.00221665	2	MECOM
1.49979e-07	0.316998	0.456	0.411	0.00412218	2	GADD45B
1.98124e-07	0.431815	0.358	0.313	0.00544543	2	SAR1A
2.35557e-07	-0.303792	0.278	0.333	0.00647428	2	MAZ
3.0228e-07	-0.30656	0.299	0.352	0.00830815	2	CEBPZ
3.04124e-07	0.373082	0.336	0.294	0.00835885	2	RPL36AL
3.28245e-07	0.337586	0.519	0.492	0.00902182	2	PER1
5.23254e-07	-0.405543	0.859	0.813	0.0143816	2	NR4A2
9.54128e-07	-0.477285	0.301	0.343	0.0262242	2	MYC
2.23693e-147	1.0616	1	1	6.1482e-143	3	MALAT1
3.43636e-126	-1.01402	0.917	0.997	9.44483e-122	3	RPL3
7.94823e-114	-0.946281	0.921	0.996	2.18457e-109	3	RPL27A
5.37725e-107	-0.791153	0.975	1	1.47794e-102	3	EEF1A1
2.33739e-104	-0.810367	0.975	1	6.42432e-100	3	TPT1
2.70921e-104	-0.758765	0.973	1	7.44625e-100	3	RPL34
1.74616e-93	-0.791019	0.944	0.998	4.79931e-89	3	RPS27
3.32495e-93	-0.894377	0.919	0.995	9.13863e-89	3	RPS4X
1.57049e-90	-0.953677	0.827	0.98	4.31649e-86	3	RPL7
9.77796e-90	-0.837337	0.915	0.996	2.68747e-85	3	RPS23
1.64651e-86	-0.686162	0.966	0.999	4.52544e-82	3	RPS29
2.29255e-86	-0.828298	0.917	0.994	6.30108e-82	3	RPL11
2.81001e-84	-0.799092	0.953	0.999	7.72332e-80	3	RPS8
2.31146e-83	-0.790859	0.912	0.995	6.35305e-79	3	RPS13
1.26533e-82	-0.886239	0.888	0.985	3.47777e-78	3	RPL23
6.21159e-82	-0.721173	0.95	0.999	1.70726e-77	3	RPS6
7.47308e-82	-0.817297	0.895	0.991	2.05398e-77	3	RPL21
2.44304e-81	-0.752269	0.933	0.998	6.71468e-77	3	RPL31
5.96569e-81	-0.781571	0.926	0.996	1.63967e-76	3	RPL13A
3.10381e-78	-0.806455	0.91	0.992	8.53082e-74	3	RPS16
6.28708e-76	-0.71801	0.923	0.996	1.728e-71	3	RPS20
1.55913e-75	1.766	0.755	0.476	4.28527e-71	3	AC016831.6
1.44966e-73	-0.718595	0.957	0.997	3.98439e-69	3	RPL10
2.09889e-72	-0.840522	0.84	0.976	5.76881e-68	3	RPL10A
7.38055e-72	-0.749307	0.881	0.989	2.02854e-67	3	RPL9
1.48262e-70	-0.760267	0.886	0.985	4.07497e-66	3	RPS25
1.9484e-70	-0.777966	0.923	0.991	5.35518e-66	3	RPS12
7.88961e-70	-0.72253	0.897	0.995	2.16846e-65	3	RPL39
1.36e-69	-0.749992	0.915	0.993	3.73797e-65	3	RPS27A
4.72947e-69	1.74167	0.721	0.455	1.2999e-64	3	SIK3
1.10676e-68	-0.806354	0.87	0.979	3.04192e-64	3	RPLP1
1.22673e-68	-1.0404	0.719	0.923	3.37167e-64	3	ACTG1
6.07288e-68	-0.633458	0.975	0.999	1.66913e-63	3	PTMA
2.06552e-67	-0.73384	0.906	0.989	5.67707e-63	3	RPS3A
3.22747e-67	-0.732968	0.868	0.985	8.87071e-63	3	RPL35A
3.08856e-66	-0.735377	0.917	0.995	8.4889e-62	3	RPS24
1.02265e-64	-1.10203	0.568	0.853	2.81076e-60	3	AC010422.3
1.84511e-63	-0.745036	0.933	0.989	5.07129e-59	3	TMSB4X
4.10347e-63	-0.704358	0.874	0.99	1.12784e-58	3	RPL6
7.85438e-63	-0.613335	0.933	0.997	2.15878e-58	3	RPL41
4.89784e-62	-0.754337	0.865	0.972	1.34617e-57	3	RPS2
2.42877e-61	-0.596516	0.975	0.999	6.67546e-57	3	B2M
5.08232e-61	-0.759486	0.841	0.973	1.39688e-56	3	RPL4
8.86384e-61	1.30294	0.85	0.672	2.43623e-56	3	ARHGAP15
3.26587e-60	-0.793578	0.811	0.962	8.97624e-56	3	RPS3
6.98087e-60	-0.788808	0.814	0.969	1.91869e-55	3	RPLP2
3.97406e-59	-0.702582	0.877	0.983	1.09227e-54	3	RPL15
6.11828e-59	-0.891887	0.665	0.912	1.68161e-54	3	OOEP
1.01022e-58	-0.732303	0.834	0.972	2.77659e-54	3	RPS7
5.87269e-58	-0.660208	0.906	0.991	1.61411e-53	3	RPL32
2.42096e-56	-0.881241	0.703	0.894	6.65402e-52	3	RPSA
3.76768e-56	-0.800262	0.923	0.981	1.03555e-51	3	BTG1
3.58982e-55	-0.632432	0.971	0.996	9.86663e-51	3	EIF1
1.60095e-50	-0.655565	0.847	0.973	4.4002e-46	3	RPL23A
2.14122e-50	1.22756	0.786	0.59	5.88514e-46	3	SMCHD1
8.87871e-50	-0.895664	0.677	0.891	2.44031e-45	3	CD3E
1.99298e-49	-0.762093	0.768	0.94	5.47771e-45	3	RPL12
3.47323e-49	-0.761443	0.717	0.914	9.54616e-45	3	RPL27
4.16985e-49	-1.11586	0.528	0.786	1.14608e-44	3	GAPDH
1.346e-47	-0.633415	0.849	0.973	3.69949e-43	3	RPL30
7.45862e-47	-0.795545	0.859	0.956	2.05e-42	3	ACTB
7.6945e-47	-0.869934	0.695	0.879	2.11483e-42	3	CFL1
1.85899e-46	1.63083	0.562	0.321	5.10943e-42	3	ANK3
2.79631e-46	-0.765005	0.775	0.932	7.68565e-42	3	RPS18
3.83261e-46	-0.744493	0.741	0.923	1.05339e-41	3	RPL19
3.97489e-46	-0.676114	0.795	0.947	1.0925e-41	3	RPS11
4.49397e-46	-0.782704	0.708	0.891	1.23517e-41	3	RACK1
1.98838e-45	-0.67419	0.775	0.942	5.46505e-41	3	RPS28
9.65642e-45	-0.599962	0.849	0.97	2.65407e-40	3	RPL14
1.7659e-44	-0.612737	0.897	0.983	4.85358e-40	3	RPL38
3.60108e-44	-0.889972	0.719	0.874	9.89757e-40	3	PFN1
3.70947e-44	-0.765661	0.948	0.994	1.01955e-39	3	FTH1
1.08981e-43	-0.637996	0.847	0.974	2.99535e-39	3	RPL13
1.15896e-43	1.47223	0.632	0.406	3.18539e-39	3	CDC14A
1.87513e-42	-0.803754	0.665	0.867	5.1538e-38	3	RPS5
1.11233e-41	-0.535336	0.991	0.998	3.05723e-37	3	HLA.A
1.07563e-40	-0.514281	0.993	0.998	2.95638e-36	3	HLA.B
1.67792e-40	-0.604859	0.809	0.952	4.61177e-36	3	RPL37A
2.45301e-40	-0.626338	0.796	0.946	6.7421e-36	3	NAP1L1
2.4822e-40	1.35421	0.643	0.433	6.82232e-36	3	ARIH1
4.82813e-40	-0.677486	0.748	0.913	1.32701e-35	3	RPS15A
9.32511e-40	-0.572413	0.829	0.958	2.56301e-35	3	RPL37
2.19743e-39	-0.937065	0.838	0.922	6.03963e-35	3	TRBC2
6.42296e-38	-0.765142	0.611	0.835	1.76535e-33	3	RPL22
3.62484e-37	-0.535095	0.982	0.996	9.96288e-33	3	HLA.C
1.04208e-36	-0.88993	0.557	0.797	2.86415e-32	3	HSPA8
4.78728e-36	1.17472	0.607	0.39	1.31578e-31	3	NEAT1
8.21751e-36	-0.640636	0.741	0.911	2.25858e-31	3	UBA52
9.22981e-36	-0.726021	0.676	0.867	2.53681e-31	3	RPLP0
1.36054e-35	-0.510025	0.84	0.962	3.73944e-31	3	RPL5
6.48011e-35	-0.792802	0.506	0.769	1.78106e-30	3	GNAI2
8.73881e-35	-0.89056	0.506	0.743	2.40186e-30	3	STEAP1B
1.72874e-34	1.07095	0.685	0.509	4.75145e-30	3	CYTH1
2.28435e-34	-0.593853	0.975	0.991	6.27854e-30	3	FOS
7.1518e-34	-0.687121	0.602	0.82	1.96567e-29	3	RPL26
7.77037e-34	-0.868133	0.481	0.716	2.13569e-29	3	CHCHD3
1.01987e-33	1.36275	0.614	0.428	2.80312e-29	3	ZBTB16
1.70198e-33	1.27736	0.645	0.453	4.67788e-29	3	EML4
2.07342e-33	-0.646634	0.688	0.868	5.69879e-29	3	RPL24
4.38944e-33	1.11654	0.647	0.451	1.20644e-28	3	NKTR
6.64216e-33	-1.10259	0.375	0.628	1.8256e-28	3	CD3D
4.72235e-32	-0.736656	0.605	0.817	1.29794e-27	3	EEF2
6.52537e-32	-0.63089	0.73	0.89	1.7935e-27	3	H3F3A
1.00078e-31	1.41911	0.559	0.363	2.75063e-27	3	DENND4A
1.18098e-31	-0.939163	0.386	0.629	3.24592e-27	3	AL136454.1
2.3322e-31	-0.751397	0.524	0.766	6.41005e-27	3	NACA
5.5462e-31	-0.758598	0.497	0.732	1.52437e-26	3	FAU
7.05397e-31	-1.03051	0.346	0.591	1.93878e-26	3	ZNF90
1.04599e-30	-0.583098	0.695	0.892	2.8749e-26	3	CCNI
1.77569e-30	-1.03945	0.312	0.566	4.88048e-26	3	CD48
2.16476e-30	1.51774	0.413	0.224	5.94985e-26	3	ZSWIM6
2.44406e-30	-0.728276	0.595	0.793	6.71751e-26	3	RPL28
3.19157e-30	1.27798	0.598	0.415	8.77203e-26	3	PDE3B
4.53103e-30	-0.675191	0.641	0.83	1.24535e-25	3	EEF1B2
5.8378e-30	-0.791565	0.479	0.717	1.60452e-25	3	NBEAL1
2.2866e-29	-0.7333	0.915	0.943	6.28473e-25	3	DUSP1
3.24729e-29	-0.763415	0.582	0.78	8.92517e-25	3	RAC2
3.35932e-29	-0.504561	0.847	0.953	9.2331e-25	3	CALM1
5.65975e-29	-0.701768	0.537	0.77	1.55558e-24	3	RPS21
7.64348e-29	-0.639021	0.658	0.856	2.10081e-24	3	YBX1
1.36286e-28	-0.563237	0.76	0.912	3.74583e-24	3	NPM1
1.48971e-28	-0.480092	0.856	0.96	4.09446e-24	3	HLA.E
2.03193e-28	0.880231	0.847	0.745	5.58475e-24	3	CDC42SE2
2.30553e-28	-0.677468	0.587	0.802	6.33675e-24	3	RPS14
4.04969e-28	1.31659	0.497	0.308	1.11306e-23	3	SYTL3
8.20135e-28	-0.759257	0.463	0.688	2.25414e-23	3	SET
1.62182e-27	1.16512	0.56	0.387	4.45757e-23	3	AP001011.1
3.30163e-27	1.27484	0.476	0.29	9.07452e-23	3	ZFAND3
3.72594e-27	-0.790627	0.387	0.635	1.02407e-22	3	TOMM7
4.29895e-27	1.45066	0.438	0.257	1.18157e-22	3	STAT4
4.75692e-27	0.867263	0.795	0.676	1.30744e-22	3	ZBTB20
6.7477e-27	-0.947779	0.339	0.572	1.8546e-22	3	KIZ.AS1
1.04012e-26	-0.503357	0.787	0.913	2.85878e-22	3	PNRC1
6.63371e-26	-0.855544	0.423	0.639	1.82328e-21	3	C6orf48
8.99158e-26	-0.684181	0.49	0.717	2.47134e-21	3	ITGB2
3.12519e-25	-0.820341	0.573	0.757	8.58958e-21	3	ID2
4.01457e-25	-0.785036	0.44	0.665	1.1034e-20	3	TMA7
5.53113e-25	-0.888245	0.341	0.574	1.52023e-20	3	ATP5MC2
7.27408e-25	-0.786655	0.395	0.627	1.99928e-20	3	ATP5F1E
1.0415e-24	-1.05352	0.575	0.72	2.86256e-20	3	CXCR4
1.27586e-24	-0.552818	0.679	0.848	3.50669e-20	3	HNRNPA1
2.51303e-24	-0.783359	0.486	0.692	6.90706e-20	3	TMSB10
5.57543e-24	-0.850373	0.303	0.529	1.53241e-19	3	LINC01500
7.35268e-24	-0.83389	0.368	0.581	2.02088e-19	3	RBM3
8.06875e-24	0.985066	0.636	0.479	2.2177e-19	3	HERC1
8.80994e-24	-0.666545	0.476	0.698	2.42141e-19	3	ITM2B
1.78352e-23	-0.570406	0.566	0.788	4.90201e-19	3	RPL7A
2.65395e-23	1.03964	0.632	0.488	7.29437e-19	3	ANKRD44
2.92471e-23	-0.822496	0.391	0.622	8.03857e-19	3	HMGN2
3.07895e-23	-0.945722	0.303	0.517	8.4625e-19	3	SLC25A5
3.37217e-23	0.854797	0.708	0.579	9.26842e-19	3	ARID4B
3.61037e-23	-0.595635	0.697	0.842	9.9231e-19	3	UBC
7.82312e-23	-0.692365	0.479	0.691	2.15018e-18	3	EIF3E
8.58671e-23	-0.670212	0.427	0.649	2.36006e-18	3	PCBP1
3.47973e-22	1.46841	0.351	0.2	9.56404e-18	3	PBX4
5.09702e-22	-0.528977	0.65	0.828	1.40092e-17	3	PCBP2
5.85697e-22	-0.642465	0.467	0.684	1.60979e-17	3	BTF3
7.31356e-22	-0.617539	0.959	0.986	2.01013e-17	3	H3F3B
1.13146e-21	1.23477	0.459	0.304	3.10982e-17	3	LRBA
2.83058e-21	-0.850514	0.314	0.528	7.77986e-17	3	UQCRB
3.56536e-21	-0.494442	0.971	0.977	9.7994e-17	3	JUNB
4.00923e-21	0.828486	0.764	0.666	1.10194e-16	3	CD247
4.20267e-21	1.36423	0.398	0.244	1.1551e-16	3	ETV6
4.92871e-21	-0.516713	0.591	0.787	1.35466e-16	3	ANP32B
5.14652e-21	1.1546	0.447	0.292	1.41452e-16	3	USP3
5.5669e-21	0.455044	0.989	0.977	1.53006e-16	3	RORA
6.98756e-21	-0.712468	0.623	0.776	1.92053e-16	3	TRAC
1.23622e-20	0.748012	0.865	0.779	3.39775e-16	3	FYN
5.652e-20	1.42408	0.359	0.212	1.55345e-15	3	FAAH2
7.36644e-20	-0.70052	0.337	0.554	2.02466e-15	3	RPL29
1.06869e-19	-0.927021	0.514	0.697	2.93729e-15	3	ITM2A
1.22865e-19	-0.373788	0.982	0.991	3.37693e-15	3	JUND
1.40318e-19	1.22041	0.398	0.248	3.85665e-15	3	PPP1R16B
1.41889e-19	-0.974821	0.263	0.464	3.89981e-15	3	RGS10
2.00262e-19	1.09281	0.49	0.341	5.50419e-15	3	DPYD
2.26843e-19	1.24453	0.341	0.198	6.23479e-15	3	ZHX2
2.42635e-19	0.996934	0.533	0.384	6.66882e-15	3	PHF20
2.72522e-19	-0.92095	0.44	0.636	7.49026e-15	3	CD74
3.41652e-19	1.33611	0.337	0.196	9.39032e-15	3	NCALD
4.11498e-19	-0.593669	0.503	0.701	1.131e-14	3	HINT1
4.87292e-19	0.619268	0.84	0.743	1.33932e-14	3	FNBP1
9.08435e-19	1.40038	0.337	0.196	2.49683e-14	3	SMYD3
9.76134e-19	1.08999	0.553	0.415	2.6829e-14	3	PARP8
1.29986e-18	1.34351	0.337	0.199	3.57265e-14	3	COG5
1.37272e-18	-0.670728	0.375	0.575	3.77293e-14	3	DAPK1
2.27134e-18	-0.602627	0.582	0.745	6.24277e-14	3	IL2RG
3.32487e-18	1.32286	0.314	0.178	9.1384e-14	3	DLEU2
5.7757e-18	1.42688	0.342	0.208	1.58745e-13	3	GRK5
8.90103e-18	-0.533694	0.523	0.706	2.44645e-13	3	UBB
1.13998e-17	0.744341	0.719	0.619	3.13324e-13	3	CHD1
1.46291e-17	-0.650135	0.333	0.539	4.02082e-13	3	EIF3F
1.58312e-17	-0.722334	0.272	0.464	4.35121e-13	3	CD3G
1.62757e-17	-0.608264	0.306	0.496	4.47336e-13	3	VPS53
1.96027e-17	-1.05669	0.431	0.598	5.38779e-13	3	DNAJB1
2.39402e-17	0.948675	0.562	0.436	6.57995e-13	3	KMT2C
2.44331e-17	0.992598	0.53	0.391	6.71544e-13	3	KLF12
3.96852e-17	-1.17958	0.164	0.338	1.09075e-12	3	CD2
4.01509e-17	-0.562235	0.526	0.695	1.10355e-12	3	EIF4B
5.19709e-17	-0.616523	0.359	0.557	1.42842e-12	3	PFDN5
5.33182e-17	-0.565274	0.519	0.703	1.46545e-12	3	ZFAS1
5.716e-17	-1.03723	0.132	0.3	1.57104e-12	3	ATP5MC3
6.065e-17	-0.562723	0.75	0.865	1.66697e-12	3	VIM
6.96129e-17	-0.884587	0.261	0.444	1.91331e-12	3	BAIAP2L1
9.14681e-17	-0.797798	0.357	0.528	2.514e-12	3	PLEKHA7
1.07819e-16	1.17696	0.308	0.175	2.9634e-12	3	CARD11
1.34098e-16	1.04466	0.494	0.355	3.68568e-12	3	ELOVL5
1.39004e-16	-0.50658	0.541	0.723	3.82052e-12	3	RPS15
2.12925e-16	-0.526162	0.562	0.727	5.85223e-12	3	RPS19
2.82749e-16	-0.660855	0.321	0.516	7.77137e-12	3	TOMM20
3.00667e-16	-0.674428	0.409	0.579	8.26384e-12	3	RPL18
3.33061e-16	-0.683912	0.35	0.531	9.15419e-12	3	NHSL2
4.88495e-16	1.24175	0.324	0.194	1.34263e-11	3	BTBD9
5.30888e-16	-1.19711	0.195	0.356	1.45915e-11	3	SELL
5.5334e-16	0.896814	0.58	0.457	1.52086e-11	3	UTRN
5.62353e-16	-0.779772	0.177	0.353	1.54563e-11	3	NDUFA4
[truncated: 942 more rows]
