# Supplementary material for: Single-cell transcriptomic profiling reveals diversity in human iNKT cells across hematologic tissues
Source: Cell Rep. Author manuscript; Available in PMC 2025 Jul 12. (PMC12255272; doi:10.1016/j.celrep.2025.115587)
Supplement: 4 [file NIHMS2085627-supplement-4.xlsx]

## Sheet: Sheet 1
Table S4. Top differentially expressed genes between clusters in the peripheral blood only experiment.
p_val	avg_log2FC	pct.1	pct.2	p_val_adj	cluster	gene
0	0.678483	1	0.999	0	0	FTH1
0	0.584759	1	0.997	0	0	CXCR4
0	0.550036	0.99	0.953	0	0	RUNX3
0	-0.533756	0.986	0.996	0	0	IL32
2.05e-245	-0.511505	0.751	0.871	7.66e-243	0	IL7R
2.08e-211	0.403378	0.656	0.444	7.76e-209	0	NFKB1
4.1e-202	-0.357005	0.993	0.997	1.53e-199	0	CD52
2.63e-193	0.379319	0.91	0.801	9.82e-191	0	IL2RB
5.58e-162	-1.18884	0.271	0.445	2.08e-159	0	GNLY
1.04e-152	0.33917	0.901	0.814	3.9e-150	0	SPOCK2
1.77e-151	-0.343296	0.988	0.992	6.61e-149	0	TRBC2
2.61e-146	-0.328266	0.765	0.871	9.72e-144	0	IL2RG
7.95e-145	0.289926	0.963	0.926	2.96e-142	0	CDC42SE2
1.89e-132	-0.292889	0.873	0.934	7.05e-130	0	CD3D
4.7e-125	0.255592	0.983	0.969	1.75e-122	0	HMGB1
1.13e-109	-0.299951	0.938	0.961	4.21e-107	0	TRAC
5.28e-100	-0.352774	0.898	0.938	1.97e-97	0	FOSB
2.08e-99	0.283195	0.658	0.511	7.75e-97	0	TBX21
2.38e-97	0.268537	0.879	0.796	8.86e-95	0	FYN
1.53e-92	-0.273804	0.684	0.786	5.69e-90	0	BIN2
1.42e-90	-0.409373	0.377	0.513	5.31e-88	0	TNF
7.89e-88	-0.31431	0.73	0.812	2.94e-85	0	IER5
8.77e-82	-0.27015	0.212	0.35	3.27e-79	0	FYB
5.02e-77	-0.253365	0.552	0.665	1.87e-74	0	LCK
9.46e-77	-0.34303	0.567	0.658	3.53e-74	0	TARP-refseq
5.07e-63	-0.258663	0.053	0.142	1.89e-60	0	LEF1
3.59e-60	-0.330423	0.736	0.785	1.34e-57	0	LDHB
2.6e-48	-0.489732	0.371	0.448	9.7e-46	0	RGS1
2.1e-29	-0.305311	0.159	0.224	7.84e-27	0	CD8A
2.85e-266	-0.490539	0.998	0.999	1.06e-263	1	FTH1
6.11e-262	0.393422	0.999	0.994	2.28e-259	1	IL32
1.79e-255	0.401164	0.999	0.985	6.69e-253	1	CCL5
7.13e-192	-0.419478	0.998	0.998	2.66e-189	1	CXCR4
2.35e-170	0.396127	0.981	0.952	8.78e-168	1	TRAC
2.09e-166	0.362246	0.961	0.868	7.81e-164	1	GZMK
1.17e-162	0.402292	0.923	0.836	4.37e-160	1	IL7R
1.15e-160	0.448055	0.784	0.616	4.3e-158	1	TARP-refseq
3.98e-144	0.365262	0.863	0.713	1.48e-141	1	GZMA
8.04e-143	0.283724	0.995	0.991	3e-140	1	TRBC2
2.75e-111	-0.626987	0.299	0.458	1.03e-108	1	RGS1
2.38e-108	0.313421	0.796	0.66	8.89e-106	1	NCR3
6.86e-105	-0.426349	0.244	0.419	2.56e-102	1	GPR183
1.47e-93	-0.32181	0.946	0.962	5.48e-91	1	RUNX3
1.16e-88	0.253054	0.917	0.84	4.34e-86	1	IL2RG
3.2e-85	-0.308251	0.352	0.506	1.2e-82	1	NFKB1
1.15e-76	-0.374063	0.344	0.485	4.31e-74	1	KLF2
7.49e-55	-0.275636	0.913	0.933	2.79e-52	1	FOSB
1.28e-54	-1.00387	0.338	0.426	4.79e-52	1	GNLY
4.44e-51	-0.253434	0.583	0.672	1.65e-48	1	CD5
3.25e-39	-0.335531	0.139	0.225	1.21e-36	1	CD8A
1.61e-12	-0.285181	0.436	0.47	5.99e-10	1	AQP3
0	2.78439	1	0.313	0	2	GNLY
6.95e-208	0.362292	0.997	0.975	2.59e-205	2	NKG7
4.05e-134	0.35715	0.862	0.714	1.51e-131	2	GZMA
2.09e-82	-0.255179	0.998	0.999	7.79e-80	2	FTH1
2.78e-57	-0.252881	0.849	0.889	1.04e-54	2	PIK3IP1
2.29e-45	-0.316409	0.735	0.783	8.55e-43	2	LDHB
0	0.603515	1	1	0	3	DUSP1
5.17e-199	0.496249	0.974	0.925	1.93e-196	3	FOSB
2.48e-158	0.351296	0.999	0.995	9.24e-156	3	CD69
9.16e-104	0.367809	0.882	0.785	3.42e-101	3	IER5
1.08e-79	0.331256	0.742	0.602	4.02e-77	3	JUN
2.34e-47	-0.999836	0.331	0.424	8.73e-45	3	GNLY
2.81e-38	0.26193	0.585	0.475	1.05e-35	3	TNF
2.34e-23	-0.263758	0.749	0.78	8.73e-21	3	LDHB
3.77e-21	-0.28971	0.152	0.22	1.41e-18	3	CD8A
3.67e-18	-0.402057	0.39	0.44	1.37e-15	3	RGS1
4.52e-14	-0.28662	0.42	0.471	1.69e-11	3	AQP3
0	1.12528	0.958	0.755	0	4	LDHB
0	1.10811	0.567	0.074	0	4	LEF1
0	0.759152	0.639	0.276	0	4	NOSIP
0	0.744091	0.408	0.082	0	4	SELL
0	0.587984	0.999	0.996	0	4	CD52
0	0.563552	0.421	0.11	0	4	CD4
0	0.432719	0.265	0.041	0	4	CCR7
0	-0.681099	0.897	0.967	0	4	RUNX3
0	-0.746742	0.997	1	0	4	KLRB1
0	-0.802959	0.63	0.911	0	4	GZMK
0	-0.84067	0.721	0.928	0	4	CST7
0	-0.888473	0.422	0.801	0	4	PRF1
0	-1.00287	0.94	0.993	0	4	CCL5
0	-1.23273	0.897	0.988	0	4	NKG7
7.43e-308	-0.621159	0.998	0.999	2.77e-305	4	DUSP2
1.55e-282	-0.688567	0.43	0.771	5.78e-280	4	GZMA
3.8e-269	0.707445	0.659	0.368	1.42e-266	4	ITM2A
1.9e-256	0.564978	0.312	0.094	7.1e-254	4	PASK
1.26e-248	0.771056	0.695	0.437	4.71e-246	4	KLF2
9.29e-243	0.736712	0.641	0.364	3.47e-240	4	GPR183
4.75e-242	0.675873	0.566	0.296	1.77e-239	4	FYB
3.59e-216	-0.552483	0.598	0.852	1.34e-213	4	CTSW
1.5e-203	0.549031	0.944	0.876	5.61e-201	4	PIK3IP1
5.46e-202	-0.563901	0.617	0.845	2.04e-199	4	IL2RB
2.92e-170	0.445359	0.481	0.248	1.09e-167	4	ITK
2.8e-155	0.507069	0.85	0.759	1.05e-152	4	S100A10
1.75e-154	-0.435199	0.996	0.998	6.53e-152	4	CXCR4
4.18e-146	-0.430973	0.303	0.568	1.56e-143	4	IL18RAP
1.17e-141	-0.441936	0.306	0.565	4.36e-139	4	TBX21
3.38e-128	0.463401	0.785	0.643	1.26e-125	4	CD5
2.81e-125	0.380407	0.385	0.195	1.05e-122	4	TRIB2
1.81e-112	0.295875	0.311	0.144	6.76e-110	4	BIRC3
8.63e-107	-0.314736	0.954	0.98	3.22e-104	4	ARL4C
2.07e-104	-0.391574	0.435	0.665	7.71e-102	4	TARP-refseq
4.16e-102	-0.36146	0.458	0.665	1.55e-99	4	IFNGR1
1.24e-93	0.4346	0.698	0.567	4.63e-91	4	JUNB
2.63e-90	0.3124	0.366	0.202	9.81e-88	4	RIPOR2
3.44e-80	0.268978	0.987	0.971	1.28e-77	4	ZFAS1
1.3e-78	-0.322085	0.713	0.844	4.84e-76	4	SPOCK2
8.22e-77	-0.310608	0.613	0.778	3.07e-74	4	XBP1
4.31e-75	-0.295817	0.638	0.805	1.61e-72	4	B4GALT1
9.79e-75	-0.289833	0.162	0.336	3.65e-72	4	RORC
2.13e-73	0.332433	0.5	0.348	7.94e-71	4	IL4R
7.53e-73	0.250237	0.984	0.962	2.81e-70	4	GNAI2
8.02e-73	0.333107	0.735	0.634	2.99e-70	4	LCK
3.41e-72	0.315887	0.816	0.762	1.27e-69	4	BIN2
9.88e-72	0.263017	0.95	0.92	3.69e-69	4	CD3D
3.24e-71	0.339157	0.997	0.991	1.21e-68	4	TRBC2
6.9e-70	-0.292025	0.518	0.699	2.58e-67	4	NCR3
2.1e-66	-0.463797	0.222	0.375	7.82e-64	4	TYROBP
2.07e-61	0.321741	0.959	0.927	7.71e-59	4	FOSB
2.03e-56	-0.320021	0.35	0.504	7.57e-54	4	TNF
4.03e-56	0.270282	0.555	0.418	1.5e-53	4	EIF2S3
1.75e-54	-1.01924	0.308	0.425	6.54e-52	4	GNLY
7.96e-51	-0.367882	0.103	0.225	2.97e-48	4	CD8A
2.01e-49	0.585394	0.148	0.069	7.48e-47	4	EGR1
9.45e-48	0.27971	0.578	0.465	3.53e-45	4	IL23R
2.98e-45	-0.405064	0.354	0.478	1.11e-42	4	AQP3
3.86e-41	0.252505	0.555	0.442	1.44e-38	4	CDC42SE1
2.62e-22	0.270645	0.349	0.271	9.78e-20	4	LGALS1
0	1.95809	1	0.385	0	5	RGS1
7.13e-30	0.253447	0.5	0.383	2.66e-27	5	GPR183
5.2e-28	-0.918011	0.332	0.42	1.94e-25	5	GNLY
1.99e-13	-0.269325	0.154	0.217	7.41e-11	5	CD8A
0	1.19792	1	0.999	0	6	DUSP2
5.49e-59	0.401838	0.647	0.476	2.05e-56	6	TNF
3.13e-52	-0.304778	0.984	0.992	1.17e-49	6	TRBC2
1.17e-51	-1.06044	0.278	0.423	4.37e-49	6	GNLY
3.17e-47	0.381296	0.504	0.348	1.18e-44	6	TYROBP
2.3e-46	0.259732	0.961	0.902	8.56e-44	6	CST7
8.19e-39	-0.517986	0.308	0.444	3.05e-36	6	RGS1
5.02e-32	-0.339397	0.273	0.402	1.87e-29	6	GPR183
3.97e-30	-0.328526	0.707	0.781	1.48e-27	6	LDHB
4.62e-12	-0.318615	0.415	0.468	1.72e-09	6	AQP3
0	1.80894	0.952	0.166	0	7	CD8A
0	0.402945	0.248	0.019	0	7	CD8B
8.05e-36	-0.516712	0.302	0.442	3e-33	7	RGS1
2.8e-32	-0.992766	0.303	0.419	1.04e-29	7	GNLY
0	1.8933	0.992	0.436	0	8	AQP3
6e-69	0.30918	0.999	0.998	2.24e-66	8	CXCR4
1.78e-58	0.334446	0.986	0.958	6.63e-56	8	RUNX3
9.66e-56	0.36027	0.902	0.816	3.6e-53	8	IL2RB
6.01e-53	0.285259	0.995	0.977	2.24e-50	8	NKG7
2.88e-41	-0.364752	0.773	0.853	1.07e-38	8	IL7R
1.63e-36	0.265843	0.877	0.783	6.08e-34	8	B4GALT1
4.91e-34	0.268911	0.461	0.31	1.83e-31	8	RORC
1.24e-29	-0.254055	0.988	0.995	4.62e-27	8	IL32
2.29e-23	0.273943	0.63	0.516	8.53e-21	8	MYC
3.09e-20	-0.313973	0.717	0.779	1.15e-17	8	LDHB
9.24e-17	-0.906119	0.345	0.416	3.45e-14	8	GNLY
2.62e-13	-0.286489	0.275	0.364	9.76e-11	8	TYROBP
6.28e-11	-0.326994	0.36	0.438	2.34e-08	8	RGS1
0	2.24061	0.991	0.027	0	9	CD79A
2.58e-274	0.313694	0.173	0.007	9.62e-272	9	CCR9
4.58e-208	1.15297	1	0.996	1.71e-205	9	CD52
6.9e-196	-1.66059	0.85	0.99	2.57e-193	9	CCL5
3.19e-183	-1.4348	0.956	0.999	1.19e-180	9	CXCR4
9.87e-168	-1.47829	0.801	0.981	3.68e-165	9	NKG7
2.97e-129	-1.23429	0.498	0.889	1.11e-126	9	GZMK
3.82e-126	-1.21665	0.547	0.913	1.42e-123	9	CST7
7.01e-124	0.29798	0.14	0.011	2.61e-121	9	SOX4
3.79e-121	0.539182	0.5	0.119	1.41e-118	9	LEF1
2.73e-118	-0.821264	0.998	1	1.02e-115	9	KLRB1
5.12e-110	0.903609	0.972	0.772	1.91e-107	9	LDHB
5.31e-109	0.999103	0.801	0.392	1.98e-106	9	ITM2A
5.12e-99	0.854673	0.944	0.765	1.91e-96	9	S100A10
9.65e-94	-1.0223	0.266	0.744	3.6e-91	9	GZMA
7.3e-88	-1.01352	0.332	0.769	2.72e-85	9	PRF1
8.68e-87	-0.89537	0.825	0.962	3.24e-84	9	RUNX3
1.03e-86	-0.623034	1	1	3.85e-84	9	BTG1
1.38e-84	0.661592	1	0.994	5.15e-82	9	IL32
3.61e-83	-0.896864	0.421	0.833	1.35e-80	9	CTSW
9.56e-78	-0.888859	0.479	0.827	3.57e-75	9	IL2RB
1.05e-71	0.681338	0.664	0.308	3.91e-69	9	NOSIP
4.59e-71	-0.731668	0.995	0.999	1.71e-68	9	DUSP2
1.48e-59	0.399132	0.299	0.083	5.5e-57	9	NR4A1
1.64e-59	0.801857	0.582	0.274	6.11e-57	9	LGALS1
6.47e-52	0.467344	0.386	0.139	2.41e-49	9	ITGB1
1.33e-51	0.390469	0.395	0.138	4.95e-49	9	CD4
8.17e-51	0.363752	0.346	0.112	3.05e-48	9	SELL
1.72e-50	0.787296	0.678	0.388	6.42e-48	9	GPR183
1.03e-44	-0.61269	0.208	0.544	3.84e-42	9	TBX21
2.24e-40	0.318329	0.283	0.094	8.36e-38	9	LTB
5.81e-40	0.374635	0.329	0.123	2.17e-37	9	BCL2
8.08e-35	0.70472	0.675	0.46	3.01e-32	9	KLF2
4.12e-34	0.416853	0.565	0.314	1.54e-31	9	CCND2
2.85e-32	0.517547	0.813	0.655	1.06e-29	9	CD5
6.96e-32	-0.476587	0.143	0.416	2.59e-29	9	CD2
1.39e-31	0.416107	0.428	0.211	5.18e-29	9	TRIB2
1.93e-31	0.564978	0.755	0.578	7.21e-29	9	JUNB
3.78e-31	-0.480736	0.273	0.545	1.41e-28	9	IL18RAP
4.7e-31	0.433811	0.96	0.894	1.75e-28	9	IFITM2
2.66e-28	0.40826	0.589	0.36	9.92e-26	9	IL4R
1.44e-27	-0.449927	0.614	0.815	5.39e-25	9	FYN
2.52e-27	0.457263	0.993	0.991	9.39e-25	9	TRBC2
6.37e-27	0.370062	0.956	0.902	2.38e-24	9	ITGB2
6.02e-26	0.262897	1	1	2.25e-23	9	DUSP1
2.47e-24	0.343324	0.523	0.314	9.23e-22	9	ANXA5
1.4e-23	-0.416001	0.442	0.647	5.21e-21	9	IFNGR1
3.29e-23	0.353745	0.544	0.34	1.23e-20	9	CDC42
4.65e-22	0.352557	0.479	0.286	1.73e-19	9	IFITM3
8.93e-22	-0.612805	0.159	0.363	3.33e-19	9	TYROBP
2.33e-21	0.429619	0.633	0.466	8.7e-19	9	ZBTB16
1e-19	-0.36153	0.85	0.925	3.74e-17	9	CD74
4.6e-19	0.287028	0.986	0.964	1.72e-16	9	GNAI2
5.24e-19	0.395718	0.939	0.93	1.95e-16	9	FOSB
9.57e-19	-0.329118	0.572	0.748	3.57e-16	9	CD81
2.79e-18	-0.314031	0.124	0.322	1.04e-15	9	RORC
6.26e-18	-0.395678	0.444	0.645	2.34e-15	9	TARP-refseq
1.12e-17	-0.264719	0.986	0.991	4.18e-15	9	CD48
1.26e-17	-0.345933	0.624	0.763	4.69e-15	9	XBP1
2.97e-17	-1.08899	0.248	0.416	1.11e-14	9	GNLY
3.66e-17	-0.254212	0.035	0.197	1.37e-14	9	LAG3
3.19e-16	0.287955	0.988	0.956	1.19e-13	9	TRAC
5.18e-16	-0.26381	0.068	0.232	1.93e-13	9	KLRG1
5.06e-15	-0.306925	0.519	0.678	1.89e-12	9	ITGAL
9.07e-15	-0.28097	0.206	0.381	3.38e-12	9	STAT4
7.22e-14	0.302089	0.582	0.43	2.69e-11	9	EIF2S3
9.24e-14	0.28056	0.82	0.71	3.45e-11	9	CD44
1.43e-13	-0.284978	0.145	0.307	5.33e-11	9	KLRK1
1.54e-13	0.35393	0.857	0.796	5.73e-11	9	IER5
9.57e-13	-0.268932	0.341	0.508	3.57e-10	9	TNFRSF1B
4.53e-12	-0.376609	0.348	0.491	1.69e-09	9	TNF
1.34e-11	0.273783	0.582	0.451	5e-09	9	CDC42SE1
3.88e-08	-0.344727	0.112	0.214	1.45e-05	9	CD8A
1.82e-07	0.406032	0.603	0.52	6.79e-05	9	MYC
3.62e-07	0.269883	0.689	0.618	0.000135108	9	JUN
0	1.80041	0.791	0.008	0	10	FGFBP2
0	1.24773	0.535	0.028	0	10	GZMH
0	0.777798	0.362	0.016	0	10	ZNF683
4.47e-170	0.445292	0.189	0.013	1.67e-167	10	GZMB
2.93e-91	0.54651	0.395	0.095	1.09e-88	10	ITGAM
7.25e-91	0.903713	0.995	0.978	2.7e-88	10	NKG7
5.7e-78	0.688799	0.452	0.137	2.13e-75	10	CD4
6.12e-69	0.721595	0.972	0.902	2.28e-66	10	ITGB2
3.47e-68	-0.572516	0.997	1	1.29e-65	10	BTG1
1.78e-51	0.527058	1	0.996	6.65e-49	10	CD52
1.56e-47	0.648415	0.682	0.354	5.8e-45	10	TYROBP
1.84e-41	0.504547	0.99	0.905	6.86e-39	10	CST7
2.85e-41	-0.5852	0.636	0.886	1.06e-38	10	GZMK
1.77e-36	-0.535926	0.992	0.999	6.6e-34	10	DUSP2
1.9e-36	-0.390928	0.997	1	7.09e-34	10	DUSP1
2.98e-34	-0.485581	0.997	0.999	1.11e-31	10	FTH1
9.04e-33	0.359157	0.297	0.108	3.37e-30	10	CCL4
2.61e-32	0.38887	0.432	0.2	9.73e-30	10	CD300A
2.18e-31	0.255111	0.152	0.037	8.14e-29	10	IFNG
4.45e-30	-0.418188	0.984	0.996	1.66e-27	10	CD69
2.03e-28	0.480495	0.819	0.673	7.57e-26	10	ITGAL
1.01e-26	0.542835	0.494	0.276	3.77e-24	10	LGALS1
9.02e-26	-0.289796	1	1	3.36e-23	10	KLRB1
1.08e-24	-0.368527	0.941	0.978	4.01e-22	10	ARL4C
3.4e-23	0.305797	0.344	0.162	1.27e-20	10	HLA.DPB1
1.23e-15	0.311333	1	0.987	4.6e-13	10	CCL5
1.04e-14	-0.358251	0.527	0.683	3.87e-12	10	NCR3
7.11e-14	-0.48931	0.292	0.468	2.65e-11	10	AQP3
9.52e-14	0.297328	0.85	0.766	3.55e-11	10	BIN2
6.96e-13	-0.257422	0.948	0.973	2.59e-10	10	ZFAS1
1.59e-12	-0.28579	0.995	0.998	5.92e-10	10	CXCR4
1.11e-11	0.278685	0.667	0.536	4.13e-09	10	TBX21
1.21e-11	0.338951	0.594	0.461	4.51e-09	10	KLF2
1.12e-10	-0.269316	0.328	0.486	4.17e-08	10	NFKB1
4.26e-10	-0.271684	0.661	0.762	1.59e-07	10	XBP1
4.03e-09	-0.251308	0.189	0.32	1.5e-06	10	RORC
4.92e-08	0.644637	0.519	0.411	1.83e-05	10	GNLY
2.46e-07	-0.328996	0.424	0.523	9.16e-05	10	MYC
0	2.30468	0.955	0.028	0	11	CD8B
1.69e-155	1.67448	0.909	0.122	6.31e-153	11	LEF1
3.65e-126	1.00334	0.609	0.062	1.36e-123	11	CCR7
3.22e-98	1.76633	0.927	0.209	1.2e-95	11	CD8A
6.75e-80	1.25497	0.664	0.114	2.52e-77	11	SELL
1.65e-62	0.942046	0.609	0.114	6.17e-60	11	PASK
2.1e-60	0.290675	0.164	0.009	7.84e-58	11	YBX3
8.4e-57	-1.47581	0.973	1	3.13e-54	11	KLRB1
2.43e-52	1.39152	0.836	0.302	9.05e-50	11	KLRK1
1.16e-42	1.22179	0.964	0.775	4.32e-40	11	LDHB
3.4e-35	0.932908	0.782	0.322	1.27e-32	11	FYB
7.62e-33	0.993916	0.991	0.883	2.84e-30	11	PIK3IP1
5.71e-31	-0.957922	1	0.999	2.13e-28	11	DUSP2
9.73e-31	-1.04123	0.973	0.978	3.63e-28	11	NKG7
1.24e-28	0.905782	0.709	0.312	4.61e-26	11	NOSIP
1.88e-28	-0.706819	0.973	0.988	7.01e-26	11	CCL5
3.58e-24	-0.795248	0.855	0.978	1.34e-21	11	ARL4C
3.97e-22	0.555558	1	0.991	1.48e-19	11	CD48
1.1e-21	0.714367	0.618	0.27	4.09e-19	11	ITK
1.99e-21	-0.857269	0.609	0.883	7.44e-19	11	GZMK
1.85e-19	0.777156	0.864	0.643	6.89e-17	11	LCK
1.08e-18	-0.770429	0.636	0.908	4.03e-16	11	CST7
4.17e-17	0.493319	0.991	0.973	1.55e-14	11	ZFAS1
4.2e-17	-0.760205	0.5	0.822	1.57e-14	11	IL2RB
8.63e-16	-0.674114	0.382	0.737	3.22e-13	11	GZMA
5.67e-15	0.553976	0.645	0.335	2.11e-12	11	CD27
2.31e-14	-0.731887	0.464	0.763	8.6e-12	11	PRF1
3.39e-14	-0.44475	0.991	1	1.27e-11	11	DUSP1
4.09e-14	-0.522638	0.991	0.996	1.52e-11	11	CD69
5.99e-14	-0.646305	0.3	0.682	2.23e-11	11	NCR3
1.3e-13	-0.625292	0.909	0.96	4.85e-11	11	RUNX3
1.79e-13	-0.575807	0.991	0.999	6.69e-11	11	FTH1
1.1e-12	-0.56659	0.136	0.47	4.12e-10	11	ZBTB16
4.75e-12	-0.580163	0.209	0.539	1.77e-09	11	TBX21
6.31e-12	0.554759	0.709	0.476	2.35e-09	11	IL23R
9.67e-12	-0.561578	0.227	0.542	3.61e-09	11	IL18RAP
1.15e-11	-0.618225	0.309	0.643	4.29e-09	11	TARP-refseq
3.27e-11	0.417869	0.982	0.922	1.22e-08	11	CD3D
1.16e-10	-0.535161	0.545	0.789	4.33e-08	11	B4GALT1
1.28e-10	0.446382	0.455	0.218	4.78e-08	11	RIPOR2
2.56e-10	0.33248	1	0.996	9.56e-08	11	CD52
7.77e-10	0.773526	0.227	0.077	2.9e-07	11	EGR1
9.89e-10	0.327427	1	0.991	3.69e-07	11	CD3E
1.01e-09	0.403311	0.336	0.143	3.75e-07	11	TXK
4.49e-09	-0.53243	0.582	0.798	1.67e-06	11	IER5
6.77e-09	-0.331097	1	1	2.53e-06	11	BTG1
8.18e-09	0.508589	1	0.991	3.05e-06	11	TRBC2
7.73e-08	0.346183	0.436	0.23	2.88e-05	11	TSPAN32
1.04e-07	0.433419	0.345	0.164	3.88e-05	11	HLA.DPB1
2.55e-07	-0.409341	0.282	0.506	9.52e-05	11	TNFRSF1B
2.57e-07	-0.606559	0.136	0.36	9.58e-05	11	TYROBP
3.92e-07	0.371747	0.664	0.452	0.000146216	11	CDC42SE1
4.93e-07	0.28683	0.373	0.192	0.000183913	11	S1PR1
6.99e-07	0.356612	0.609	0.41	0.000260588	11	CD2
8.88e-07	0.328443	0.455	0.258	0.000331254	11	ITGA4
4.48e-06	-0.534089	0.3	0.489	0.00167045	11	TNF
5.77e-06	-0.349132	0.436	0.644	0.0021521	11	IFNGR1
6.9e-06	-0.308628	0.1	0.291	0.00257438	11	NFIL3
2.11e-05	-0.310709	0.582	0.746	0.00788684	11	CD81
2.64e-05	0.289482	0.345	0.2	0.0098316	11	PTPN6
2.65e-05	-0.49727	0.273	0.466	0.00989716	11	AQP3
3.16e-05	-0.442275	0.336	0.522	0.0117725	11	MYC
3.27e-05	-0.328913	0.7	0.831	0.0121939	11	SPOCK2
8.11e-05	-0.293185	0.145	0.319	0.0302641	11	RORC
8.46e-05	0.280545	0.427	0.273	0.0315409	11	IGBP1
0.000129402	0.48743	0.591	0.463	0.048267	11	KLF2
0.000146655	-1.0264	0.273	0.413	0.0547023	11	GNLY
0.000254072	-0.272745	0.991	0.998	0.0947689	11	CXCR4
0.000274671	0.268348	0.518	0.364	0.102452	11	GIMAP2
0.000723631	0.313285	0.782	0.745	0.269914	11	PTPRC
0.00109663	0.256278	0.555	0.428	0.409044	11	HMGB2
0.00197535	0.26737	0.964	0.93	0.736805	11	FOSB
0.00239938	-0.456214	0.318	0.435	0.894967	11	RGS1
0.00264198	0.254363	0.791	0.767	0.985459	11	BIN2
